# Supplementary material for: Effectiveness and usage of a decision support system to improve stroke prevention in general practice: A cluster randomized controlled trial
Source: PLoS One. 2017 Feb 28;12(2):e0170974. doi: 10.1371/journal.pone.0170974 (PMC5330455; doi:10.1371/journal.pone.0170974)
Supplement: S1 Dataset — (CSV) [file pone.0170974.s002.csv]

PID	Adherence to CHA2DS2-Vasc	Age	CHA2DS2-Vasc	Meds used past 6 months	Gender	Uses Acetylic Acid	Uses vitamin K antagonists	Has VKA contra-indications	Has direct VKA indications	Orginal randomization group
1	0	71	2	,J01CR02,S01XA20,B01AC08,B01AC08,B01AC08,B01AC08,B01AC08,B01AC08,B01AC08,B01AC08,B01AC08,B01AC08,B01AC08,B01AC08,B01AC08,B01AC08,B01AC08,B01AC08,B01AC08,B01AC08,B01AC08,B01AC08,B01AC08,B01AC08,B01AC08,B01AC08,B01AC08,B01AC08,C08CA12,C08CA12,C08CA12,C08CA12,C08CA12,C08CA12,C08CA12,C08CA12,C08CA12,C08CA12,C08CA12,C08CA12,C08CA12,C08CA12,C08CA12,C08CA12,C08CA12,C08CA12,C08CA12,C08CA12,C08CA12,C08CA1…	V					3
2	0	84	3	,M04AA01,M04AA01,M04AA01,M04AA01,C08CA01,C08CA01,C08CA01,R03BB01,R03BB01,R03BB01,B01AC08,B01AC08,B01AC08,C03CA01,C03CA01,C03CA01,C01DA14,C07AB02,C07AB02,C07AB02,C01DA14,C01DA14,C01DA02,,C10AA01,C10AA01,C10AA01	M					3
3	1	82	3	,B01AA07,B01AA07,B01AA07,B01AA07,J01CA04,A11CC05,C09CA04,C09CA04,C09CA04,N04BA02,N04BA02,N04BA02,N04BA02,N04BA02,N04BA02,N04BA02,N04BB01,N04BB01,N04BB01,C08DA01,C08DA01,C08DA01,S01XA20	M		1			3
4	1	36	1	,J01CR02,J01CR02	M					3
5	0	47	1	,B01AA07,B01AA07,B01AA07,B01AA07,B01AA07,C07AB07,C07AB07,	M		1			1
6	1	82	3	,B01AA07,B01AA07,B01AA07,B01AA07,N06AA09,N06AA09,B01AC08,B01AC08,,M03BX01,M03BX01,C09CA01,C09CA01,,C07AB02,C07AB02,A02BC01,A02BC01,C10AA01,C10AA01,,,,,,,	V		1			0
7	0	67	2	,C03AA03,C03AA03,C03AA03,C09AA04,C09AA04	V					1
8	0	66	2		M					1
9	0	82	3	,B01AA07,A12AX,A12AX,A12AX,A12AX,A12AX,A12AX,A12AX,A12AX,A12AX,A12AX,A12AX,A12AX,A12AX,A12AX,A12AX,A12AX,A12AX,A12AX,A12AX,A12AX,C03AA03,C03AA03,C03AA03,C03AA03,C03AA03,C03AA03,C03AA03,C03AA03,C03AA03,C03AA03,C03AA03,C03AA03,C03AA03,C03AA03,C03AA03,C03AA03,C03AA03,C03AA03,C03AA03,C03AA03,C03AA03,C03AA03,C03AA03,C03AA03,C03AA03,C03AA03,C09CA01,C09CA01,C09CA01,C09CA01,C09CA01,C09CA01,C09CA01,C09CA0…	M		1	1		1
10	1	83	3	,B01AA07,B01AA07,B01AA07,B01AA07,S01EA05,S01EA05,S01EA05,C09CA06,C09CA06,A11CC05,A11CC05,C03CA01,C03CA01,S01XA20,S01XA20,D02AX,D02AX,D02AX,D02AX,D02AX,C01AA05,C01AA05,,C07AB02,C07AB02,A02BC01,A02BC01,N05BA04,N05BA04,,,,,,,A11CC05	V		1			1
11	1	88	3	,B01AA07,B01AA07,C08CA01,C10AA05,S01AA01,S01ED51,A10BA02,A10BA02,C07AB02,C07AB02,S01BA04,S01BA04,S01AA12,S01AA12,S01EE04,S01EE04,S01XA20,S01XA20,S01XA20,S01XA20,S01BC11,S01BC11	V		1			0
12	0	61	1	,B01AA07,A10BB12,A10BB12,A10BB12,A10BB12,C03AA03,C03AA03,,A10BA02,C07AB02,C07AB02,C07AB02,,C08CA05,C08CA05,C08CA05,C08CA05,,B01AE07,B01AE07,B01AE07	M		1			1
13	0	65	2		M					3
14	0	88	3	,A12AX,A12AX,,D07AB09,C03EA01,C03EA01	M					3
15	1	76	3	,B01AA07,M05BA04,M05BA04,M05BA04,M05BA04,M05BA04,M05BA04,M05BA04,M05BA04,M05BA04,M05BA04,M05BA04,M05BA04,M05BA04,M05BA04,M05BA04,M05BA04,M05BA04,M05BA04,M05BA04,M05BA04,M05BA04,M05BA04,M05BA04,M05BA04,M05BA04,M05BA04,S01XA20,A12AX,A12AX,A12AX,A12AX,A12AX,A12AX,A12AX,A12AX,A12AX,A12AX,A12AX,A12AX,A12AX,A12AX,A12AX,A12AX,A12AX,A12AX,A12AX,A12AX,A12AX,A12AX,A12AX,A12AX,A12AX,A12AX,R05DA04,,B03AA02,B…	V		1			0
16	0	66	2	,A12AX,A12AX,M01AB05,A02BC01	V					3
17	1	69	2	,B01AA07,B01AA07,R03BB01,R03BB01,C01BC04,A10BB12,A10BB12,A10BA02,A10BA02,,,C10AA01,C10AA01	M		1			1
18	1	86	3	,B01AA07,B01AA07,B01AA07,B01AA07,B01AA07,B01AA07,A06AB02,,C09AA03,C07AB02,C07AB02,A06AD65,,,,	M		1			1
19	1	64	1	,,B01AC08,B01AC08,C10AA07,C10AA07,A10AE04,A10AE04,A10AE04,A10AE04,A10AE04,A10AE04,C09AA03,C09AA03,A10BA02,A10BA02,A10BA02,A10BA02,A10BA02,A10BA02,A10BA02,C07AB02,C07AB02,,	M					3
20	1	83	3	,B01AA07,B01AA07,C08CA01,C08CA01,C08CA01,C08CA01,C08CA01,C08CA01,C08CA01,C08CA01,C08CA01,C08CA01,C08CA01,C08CA01,C08CA01,C08CA01,C08CA01,C08CA01,C08CA01,C08CA01,C08CA01,C08CA01,C08CA01,C08CA01,C08CA01,C08CA01,C08CA01,C08CA01,J01CE05,A12AX,A12AX,A12AX,A12AX,A12AX,A12AX,A12AX,A12AX,A12AX,A12AX,A12AX,A12AX,A12AX,A12AX,A12AX,A12AX,A12AX,A12AX,A12AX,A12AX,A12AX,A12AX,A12AX,A12AX,A12AX,A12AX,B01AC04,B0…	V		1			3
21	0	71	2	,B01AA07,B01AA07,B01AA07,A11CC03,A11CC03,A11CC03,A11CC03,S01ED51,S01ED51,S01ED51,S01EE03,S01EE03,S01EE03,C07AB02,C07AB02	M		1	1		1
22	0	67	2	,A12AX,A12AX,C03AA03,C03AA03,C07AB02,C07AB02	V					3
23	1	76	3	,B01AA07,B01AA07,B01AA07,R05CB01,M05BA04,M05BA04,M05BA04,M05BA04,M05BA04,M05BA04,M05BA04,M05BA04,M05BA04,M05BA04,M05BA04,M05BA04,M05BA04,M05BA04,G04CB02,G04CB02,A06AB02,A12AX,A12AX,A12AX,A12AX,A12AX,A12AX,A12AX,A12AX,A12AX,A12AX,A12AX,A12AX,A12AX,A12AX,N03AF01,N03AF01,N03AF01,N03AF01,N03AF01,N03AF01,N03AF01,N03AF01,N03AF01,N03AF01,N03AF01,N03AF01,N03AF01,N03AF01,N03AF01,N03AF01,N03AF01,N03AF01,N0…	M		1			3
24	0	62	1	,B01AA07,B01AA07,C09CA06,C09CA06,C10AA07,C10AA07,C07AB02,C07AB02	M		1			1
25	1	75	3	,B01AA07,B01AA07,B01AC08,B01AC08,M04AC01,D02BA,R06AX27,C03CA01,C03CA01,C03CA01,,,,C10AA01,C10AA01,C03DA01,C03DA01	M		1			1
26	0	59	1	,H02AB08,C09DA01,C09DA01,B01AE07,C07AA07	M		1			1
27	1	70	2	,B01AA07,A10BB12,A10BB12,C01AA05,C01AA05,C09AA03,C09AA03,A10BA02,A10BA02,C07AB02,C07AB02,C10AA01,C10AA01	M		1			1
28	0	69	2	,B01AC08,B01AC08,B01AC08,D02AX,D02AX,D02AX,C09DA03,C03CA01,S01XA20,S01XA20,M01AE01,M01AE01,M01AE01,A10BA02,A10BA02,A10BA02,,A02BA02,A02BA02,C10AA01,C10AA01,C10AA01,C10AA01,,,,,,,,C09DA03,C09DA03,A02BA02,C05AX04,C05AX04,C05AX04	V					1
29	0	59	1	,B01AA07,C03AA03,C03AA03,C03AA03,C09AA03,C09AA03,A10BA02,A10BA02,C07AB02,C07AB02,N02BE51,N02BE51,C10AA01,C10AA01	M		1			3
30	0	75	3	,,J01MA02,J01MA02,S01BC03,S01BC03,S01BC03,S01BC03,C09AA02,C09AA02,C09AA02,C09AA02,C09AA02,C09AA02,C09AA02,C09AA02,C09AA02,C09AA02,C09AA02,C09AA02,C09AA02,C09AA02,C09AA02,C09AA02,C09AA02,C09AA02,C09AA02,C09AA02,C09AA02,C09AA02,C09AA02,C09AA02,N05CD01,N05CD01,N05CD01,N05CD01,N05CD01,N05CD01,N05CD01,N05CD01,N05CD01,N05CD01,N05CD01,N05CD01,N05CD01,N05CD01,N05CD01,N05CD01,N05CD01,N05CD01,N05CD01,N05CD…	V					3
31	0	68	2		M					1
32	1	43	1		M					1
33	1	80	3	,B01AA07,B01AA07,B01AA07,M01AB55,M01AB55,C10AA05,B01AC08,B01AC08,J01MA02,,A10BB09,,C09AA03,C09AA03,C07AB02,C07AB02,,A02BC02,A02BC02,B01AE07,R03AC02,C10AA01,C10AA01,,,,S01XA20	V		1			3
34	0	71	2	,A12AX,A12AX,C03AA03,C03AA03,C07AB02,C07AB02,S01XA20,S01XA20,H03AA01,H03AA01,S01XA20,S01XA20	V					1
35	1	46	1	,B01AC08,,,R03AC02,R03AC02,R03AC02,R03AC02,R03AC02,R03AC02,R03AK06,R03AC02	M					1
36	1	55	1	,M04AA01,M04AA01,M04AA01,M04AA01,M04AC01,M04AC01,C09AA02,C09AA02,C09AA02,A10BB12,A10BB12,A10BA02,A10BA02,A10BA02,A10BA02,C07AB02,C07AB02,C07AB02,C07AB02,C07AB02,,,A02BC01,A02BC01,A02BC01	M					3
37	1	59	1		M					1
38	1	47	1		M					1
39	0	64	1	,B01AA07,B01AA07,B01AA07,N05BA12,N05BA12,N05BA12,N05BA12,N05BA12,N05BA12,J01CR02,J01CR02,A12AA04,A12AA04,,N06AB08,N06AB08,N06AB08,N06AB08,,A10BA02,A10BA02,A10BA02,C07AB02,C07AB02,A02BC01,A02BC01,A02BC01,H02AB06,H02AB06,C10AA01,C10AA01	V		1			3
40	1	73	2	,B01AA07,C08CA01,C08CA01,C08CA01,C08CA01,A10BB12,A10BB12,A10BB12,A10BB12,C03AA03,C03AA03,C03AA03,C03AA03,C08CA03,C08CA03,C08CA03,C08CA03,C09CA01,C09CA01,C09CA01,C09CA01,,A10BA02,A10BA02,A10BA02,C07AB02,C07AB02,C07AB02,C07AB02,C10AA01	M		1			0
41	1	67	2	,,B01AA07,,C09AA02,C09AA02,C09AA02,C01DA08,C01DA08,C01DA08,D07AB02,,A10BA02,A10BA02,C07AB02,C07AB02,C07AB02,C10AA01,C10AA01,C10AA01,D07AB09,,,,,,,,,,,,,A10BB03,A10BB03,A10BB03,A10BB03	V		1			1
42	1	86	3	,C03BA04,C03BA04,C03BA04,C09AA02,C09AA02,C09AA02,C09AA02,,C07AB02,C08CA05,C08CA05,R03BB04,R03BB04,B01AF01	M		1			3
43	1	83	3	,B01AA07,M04AA01,M04AA01,C08CA01,C08CA01,C08CA01,C03BA04,C03CA01,C03CA01,A10BB12,A10BB12,C01AA05,C01AA05,C09AA03,C09AA03,C09AA03,A10BA02,A10BA02,C10AA01,C10AA01	M		1			0
44	1	87	3	,B01AA07,B01AA07,M05BA04,M05BA04,M05BA04,M05BA04,M05BA04,M05BA04,,M03BX01,M03BX01,M03BX01,M03BX01,M03BX01,M03BX01,M03BX01,M03BX01,M03BX01,M03BX01,M03BX01,M03BX01,M03BX01,M03BX01,M03BX01,M03BX01,M03BX01,M03BX01,M03BX01,M03BX01,M03BX01,M03BX01,M03BX01,M03BX01,M03BX01,D02AX,D02AX,D02AX,C08DB01,C08DB01,C08DB01,C08DB01,C08DB01,C08DB01,C08DB01,C08DB01,C08DB01,C08DB01,C08DB01,C08DB01,C08DB01,C08DB01,C08…	V		1			1
45	1	88	3	,B01AA07,B01AA07,B01AA07,R05DA04,C01AA05,A06AD65,A10BA02,A10BA02,C08DA01,C08DA01	V		1			0
46	0	86	3	,S01EC04,S01EC04,S01EA05,C02CA04,C02CA04,C03CA01,D06AX01,D02AX,A06AD11,S01EE03,S01EE03,N03AX16,A06AD65,A10BA02,A10BA02,A06AD65,S01XA20,S01XA20,S01XA20,S01XA20,A02BC01,A02BC01,,N02AA05,N02AA05,N02AA05,N02AA05,N02BE01,H02AB06,H02AB06,,N02AX02,N02AX02,N02AX02,N02AX02,C08DA01,C08DA01,S01XA20	M					1
47	0	64	1	,B01AA07,B01AA07,B01AA07,B01AA07,B01AA07,B01AA07,B01AA07,B01AA07,B01AA07,B01AA07,B01AA07,B01AC08,B01AC08,B01AC08,B01AC08,C08CA12,C08CA12,C08CA12,C08CA12,C02CA04,C02CA04,C02CA04,C02CA04,C02CA04,C02CA04,C02CA04,C02CA04,C02CA04,C02CA04,A10BB12,A10BB12,A10BB12,A10BB12,A10BB12,A10BB12,C03AA03,C03AA03,C03AA03,C03AA03,C03AA03,A10BA02,A10BA02,A10BA02,A10BA02,A10BA02,A10BA02,A10BA02,A02BC01,A02BC01,A02BC0…	M		1			1
48	0	69	2	,C03AA03,C03AA03,C09AA03,C09AA03,C07AB02,C07AB02,C07AB02,A02BC01,A02BC01,A02BC01,C10AA01,C10AA01,	V					1
49	1	62	1	,N05BA01,N05BA01,N05BA01,N05BA01,N05BA01,N05BA01,N05BA01,N05BA01,N05BA01,N05BA01,N05BA01,N05BA01,A11CC05,A11CC05,A11CC05,D02AX,N07BC02,N07BC02,N07BC02,N07BC02,N07BC02,N07BC02,N07BC02,N07BC02,C01DA02,C01DA02,A02BC01,A02BC01,A02BC01,A02BC01,D01BA02,D01BA02,D07AB09,D07AB09	M					1
50	0	87	3	,C09AA03,C09AA03,C09AA03,N05CH01,N05CH01,N05CH01,N05CH01,A10BA02,A10BA02,A10BA02,,,,,,A10BB03,A10BB03,A10BB03	M					3
51	0	72	2	,B01AA07,B01AA07,B01AA07,B01AA07,A11CC03,A11CC03,A11CC03,A11CC03,M04AA01,M04AA01,M04AA01,M04AA01,M04AA01,M04AA01,J01CA04,C10AA05,C10AA05,A12AX,A12AX,A12AX,A12AX,,,H02AB08,C08CA13,C08CA13,C08CA13,C08CA13,C10AA05,C10AA05,A07DA03,A07DA03,A07DA03,A07DA03,A07DA03,A07DA03,A07DA03,A07DA03,C07AB02,C07AB02,C07AB02,C07AB02,C01DA14,C01DA14,C01DA14,C01DA14,C01DA14,C01DA02,C01DA02,A02BC01,A02BC01,A02BC01,A02B…	M		1	1		1
52	1	62	1	,B01AC08,B01AC08,B01AC08,B01AC08,C09AA03,C09AA03,C09AA03,C09AA03,C07AB02,C07AB02,C07AB02,C07AB02,,C10AA03,C10AA03,C10AA03,C10AA03,D07AB09,D07AB09,D07AB09,D07AB09,N02AX02,N02AX02,D02AX,D02AX	M					3
53	1	78	3	,B01AA07,B01AA07,C10AA01,C10AA01,C10AA01,C10AA01,C08DA01,C08DA01,C08DA01,C08DA01	V		1			3
54	1	83	3	,B01AC06,B01AC06,B01AC06,B01AC06,B01AC06,B01AC06,B01AC06,B01AC06,B01AC06,B01AC06,B01AC06,B01AC06,B01AC06,B01AC06,B01AC06,B01AC06,B01AC06,R03BB01,R03BB01,R03BA02,R03BA02,B03AA02,B03AA02,B03AA02,B03AA02,B03AA02,B03AA02,B03AA02,B03AA02,B03AA02,B03AA02,B03AA02,B03AA02,B03AA02,B03AA02,B03AA02,B03AA02,B03AA02,B03AA02,B03AA02,B03AA02,B03AA02,B03AA02,B03AA02,B03AA02,B03AA02,B03AA02,R03AC13,R03AC13,C03CA0…	V	1	1			2
55	1	89	3	,B01AA07,B01AA07,B01AA07,B01AA07,B01AA07,B01AA07,A06AB02,A06AB02,C03CA02,C03CA02,C03CA02,C03CA02,C03CA02,C03CA02,C03CA02,C03CA02,C03CA02,C03CA02,C03CA02,C03CA02,C03CA02,C03CA02,C03CA02,C03CA02,C03CA02,C03CA02,C03CA02,C03CA02,C03CA02,C03CA02,C03CA02,C03CA02,C03CA02,C03CA02,A12AX,A12AX,A12AX,A12AX,A12AX,A12AX,A12AX,A12AX,A12AX,A12AX,A12AX,A12AX,A12AX,A12AX,A12AX,A12AX,A12AX,A12AX,A12AX,A12AX,A12AX,…	V		1			1
56	1	70	2	,M04AA01,M04AA01,M04AA01,M04AA01,C03CA02,C03CA02,C03CA02,C03CA02,C03CA02,R05DA04,R05DA04,C10AA07,C10AA07,C10AA07,C10AA07,A10BA02,A10BA02,A10BA02,A10BA02,C07AB02,C07AB02,C07AB02,C07AB02,C07AB02,C07AB02,C07AB02,C07AB02,N02AX52,N02AX52,N02AX52,N02AX52,N02AX52,N02AX52,N02AX52,N02AX52,B01AF01,B01AF01,B01AF01	M		1			1
57	1	55	1	,B01AC06,B01AC06,B01AC06,B01AC06,B01AC06,B01AC06,B01AC06,B01AC06,B01AC06,B01AC06,B01AC06,B01AC06,B01AC06,B01AC06,B01AC06,B01AC06,B01AC06,B01AC06,B01AC06,B01AC06,B01AC06,B01AC06,B01AC06,B01AC06,B01AC06,B01AC06,C08CA01,C08CA01,C08CA01,C08CA01,C08CA01,C08CA01,C08CA01,C08CA01,C08CA01,C08CA01,C08CA01,C08CA01,C08CA01,C08CA01,C08CA01,C08CA01,C08CA01,C08CA01,C08CA01,C08CA01,C08CA01,C08CA01,C08CA01,C08CA0…	M	1				3
58	1	95	3	,B01AA07,B01AA07,A12AX,A12AX,A12AX,A12AX,A12AX,A12AX,A12AX,A12AX,A12AX,A12AX,A12AX,A12AX,A12AX,A12AX,A12AX,A12AX,A12AX,A12AX,A12AX,A12AX,A12AX,A12AX,A12AX,A12AX,A12AX,A12AX,C01AA05,C01AA05,C01AA05,C01AA05,C01AA05,C01AA05,C01AA05,C01AA05,C01AA05,C01AA05,C01AA05,C01AA05,C01AA05,C01AA05,C01AA05,C01AA05,C01AA05,C01AA05,C01AA05,C01AA05,C01AA05,C01AA05,C01AA05,C01AA05,C01AA05,C01AA05,C07AB02,C07AB02,C0…	V		1			1
59	1	83	3	,B01AA07,B01AA07,B01AA07,B01AA07,M04AA01,M04AA01,A11CC02,A11CC02,A11CC02,A11CC02,C09AA02,C09AA02,C09AA02,C09AA02,H03AA01,H03AA01,H03AA01,B03AA02,B03AA02,C03CA01,C03CA01,C03CA01,C03CA01,,D01AC08,D01AC08,H03AA01,C07AB02,C07AB02,C08CA05,C08CA05,C08CA05,C08CA05,A02BC02,A02BC02,A02BC02,A02BC02,C07AB02,C07AB02,R03AK06,R03AK06,R03AK06,R03AK06,C10AA01,C10AA01,C10AA01,C10AA01,,,,,,,S02CA04,S02CA04,S02CA04…	V		1			1
60	1	92	3	,B01AA07,B01AA07,B01AA07,B01AA07,A03FA03,A03FA03,C03CA01,C03CA01,C03CA01,C03CA01,C03CA01,C03CA01,C03CA01,C03CA01,C03CA01,C03CA01,C03CA01,C03CA01,C03CA01,C03CA01,C03CA01,C03CA01,C03CA01,C03CA01,C03CA01,C03CA01,C03CA01,C03CA01,C03CA01,C03CA01,C03CA01,C03CA01,C03CA01,C03CA01,H02AB08,H02AB08,H02AB08,H02AB08,D02AX,N01BB02,C09CA01,C09CA01,C09CA01,C09CA01,C09CA01,C09CA01,C09CA01,C09CA01,C09CA01,C09CA01,…	V		1			1
61	1	77	3	,B01AA07,B01AA07,J01CR02,J01CR02,B01AC08,B01AC08,B01AC08,B01AC08,,,D06AX01,D06AX01,D06AX01,D06AX01,D06AX01,A10BB09,A10BB09,A10BB09,A10BB09,A10BB09,A10BB09,C03AA03,C03AA03,C03AA03,C03AA03,C01AA05,C01AA05,C01AA05,C01AA05,C07AB02,C07AB02,C07AB02,C07AB02,C10AA01,C10AA01,C10AA01,C10AA01,R03BB04,R03BB04,R03BB04,R03BB04,R03BB04,R03BB04,R03BB04,R03BB04,R03BB04,R03BB04,R03BB04,R03BB04	M		1			1
62	0	96	3	,B01AC06,B01AC06,B01AC06,B01AC06,B01AC08,B01AC08,S01ED51,S01ED51,C09AA02,C09AA02,C09AA02,C09AA02,C09AA02,C09AA02,C03AA03,C03AA03,C03AA03,C03AA03,C03AA03,C03AA03,S01EE01,S01EE01,S01EE01,S01EE01,S01EE01,S01EE01,N05CD02,N05CD02,N05CD02,N05CD02,N05CD02,N05CD02,A02BC01,A02BC01	V	1				1
63	1	86	3	,B01AA07,B01AA07,B01AA07,B01AA07,,S01XA20,S01XA20,A06AD11,C01AA05,C01AA05,C01AA05,C01AA05,C01AA05,C01AA05,C01AA05,C01AA05,C01AA05,C01AA05,C01AA05,C01AA05,C01AA05,C01AA05,C01AA05,C01AA05,C01AA05,C01AA05,C01AA05,C01AA05,C01AA05,C01AA05,C01AA05,C01AA05,C01AA05,C01AA05,A06AD11,,A10BA02,A10BA02,A10BA02,A10BA02,A10BA02,A10BA02,A10BA02,A10BA02,A10BA02,A10BA02,A10BA02,A10BA02,A10BA02,A10BA02,A10BA02,A10B…	V		1			1
64	1	88	3	,B01AA07,B01AA07,M04AA01,M04AA01,M04AA01,M04AA01,M04AA01,M04AA01,M04AA01,M04AA01,M04AA01,M04AA01,M04AA01,M04AA01,M04AA01,M04AA01,M04AA01,M04AA01,M04AA01,M04AA01,M04AA01,M04AA01,M04AA01,M04AA01,M04AA01,M04AA01,M04AA01,M04AA01,R03BB01,R03BB01,R03BB01,R03BB01,R03BB01,R03BB01,A11CC05,A11CC05,A11CC05,A11CC05,,J01XE01,J01XE01,B03BA03,B03BA03,B03BA03,B03BA03,,C09CA01,C09CA01,C09CA01,C09CA01,C09CA01,C09C…	V		1			1
65	1	69	2	,M01AB55,M01AB55,A12AX,A12AX,A12AX,A12AX,C09DX01,C09DX01,C09DX01,C09DX01,C09DX01,C09DX01,C09DX01,C09DX01,,C07AB02,C07AB02,C07AB02,,B01AF01,B01AF01,B01AF01,B01AF01,B01AF01,B01AF01,B01AF01	V		1			1
66	0	73	2	,B01AC06,B01AC06,B01AC06,B01AC06,B01AC06,B01AC06,B01AC06,B01AC06,B01AC06,B01AC06,B01AC06,B01AC06,B01AC06,B01AC06,B01AC06,B01AC06,B01AC06,B01AC06,B01AC06,B01AC06,B01AC06,B01AC06,B01AC06,B01AC06,B01AC06,C03CA01,C03CA01,C03CA01,C03CA01,C03CA01,C03CA01,C03CA01,C03CA01,C03CA01,C03CA01,C03CA01,C03CA01,C03CA01,C03CA01,C03CA01,C03CA01,C03CA01,C03CA01,C03CA01,C03CA01,C03CA01,C03CA01,C03CA01,C03CA01,C03CA0…	M	1				3
67	0	85	3	,B01AC06,B01AC06,B01AC06,B01AC06,B01AC06,B01AC06,B01AC06,B01AC06,B01AC06,B01AC06,B01AC06,B01AC06,B01AC06,B01AC06,B01AC06,B01AC06,B01AC06,B01AC06,B01AC06,B01AC06,B01AC06,B01AC06,B01AC06,B01AC06,B01AC06,J01FA10,C03CA01,C03CA01,C03CA01,C03CA01,C03AA03,C03AA03,C03AA03,C03AA03,C03AA03,C03AA03,C03AA03,C03AA03,C03AA03,C03AA03,C03AA03,C03AA03,C03AA03,C03AA03,C03AA03,C03AA03,C03AA03,C03AA03,C03AA03,C03AA0…	V	1				3
68	0	76	3	,A06AB02,A11CC05,A11CC05,C03AA03,C03AA03,C03AA03,C03AA03,C07AB02,C07AB02,C07AB02,C07AB02,A06AD65,A02BC01,A02BC01	V					1
69	1	51	1	,M04AA01,M04AA01,M04AA01,M04AA01	M					3
70	0	78	3		V					1
71	1	83	3	,B01AA07,B01AA07,B01AA07,B01AA07,C09AA02,C09AA02,C09AA02,C09AA02,C09AA02,C09AA02,C09AA02,C09AA02,C09AA02,C09AA02,C09AA02,C09AA02,C09AA02,C09AA02,C09AA02,C09AA02,C09AA02,C09AA02,C09AA02,C09AA02,C09AA02,C09AA02,C09AA02,C09AA02,C09AA02,C09AA02,C03CA01,C03CA01,C03CA01,C03CA01,C03CA01,C03CA01,C03CA01,C03CA01,C03CA01,C03CA01,C03CA01,C03CA01,C03CA01,C03CA01,C03CA01,C03CA01,C03CA01,C03CA01,C03CA01,C03CA0…	M		1			1
72	0	78	3	,C09AA03,C09AA03,C09AA03,C09AA03	M					1
73	0	68	2	,B01AC06,B01AC06,B01AC06,B01AC06,B01AC06,B01AC06,C10AA05,C10AA05,C10AA05,C10AA05,C10AA05,C10AA05,D07AD01,D07AD01,A11CC05,A11CC05,A11CC05,A11CC05,A11CC05,A11CC05,A02BC05,A02BC05,B03BB01,B03BB01,B03BB01,B03BB01,B03BB01,B03BB01,,,,,S01EE01,S01EE01,S01EE01,C09CA01,C09CA01,C09CA01,C09CA01,A02BC05,A02BC05,A02BC05,A11DA01,A11DA01,A11DA01,A11DA01,A11DA01,A11DA01,H03AA01,H03AA01,H03AA01,H03AA01,H03AA01,H0…	M	1				1
74	1	62	1	,J01CA04,J01CA04,,,,S01AA01,S01AA01,S01AA01,S01AA01,S01FA04,S01FA04,J01AA02,J01AA02,S01XA20,S01XA20,S01XA20,S01XA20,S01XA20,S01XA20,S01XA20,S01XA20,S01XA20,S01XA20,S01XA20,S01XA20,S01XA20,S01XA20,S01XA20,R01AD08,R01AD08,,A10BB12,A10BB12,A10AC01,A10AC01,A10AC01,A10AC01,,A10BA02,A10BA02,A10BA02,A10BA02,A10BA02,A10BA02,C07AB02,C07AB02,C07AB02,C07AB02,C07AB02,C07AB02,C07AB02,,,,,,,S01BA04,S01BA04,C10…	V					1
75	1	71	2	,B01AA07,B01AA07,B01AA07,B01AA07,B01AA07,B01AA07,B01AA07,B01AA07,B01AA07,B01AA07,B01AA07,B01AA07,C01AA05,C01AA05,C01AA05,C01AA05,A02BC01,A02BC01,A02BC01,A02BC01,P01BA02,P01BA02,C10AA03,C10AA03,C10AA03,C10AA03,R01AA07,R01AA07	V		1			1
76	0	78	3	,B01AA07,B01AA07,B01AA07,B01AA07,C08CA01,C08CA01,C08CA01,C08CA01,C08CA01,C08CA01,J01CR02,J01CR02,A11CC05,A11CC05,A11CC05,A11CC05,,,D01AC08,D01AC08,D01AC08,C09CA01,C09CA01,C09CA01,C09CA01,C07AB12,C07AB12,C07AB12,C07AB12,D01AC08,A02BC01,A02BC01,A02BC01,A02BC01,A02BC01,A02BC01,,C10AA01,C10AA01,C10AA01,C10AA01,,,,,,	V		1	1		3
77	0	57	1	,B01AA07,B01AA07,B01AA07,B01AA07,B01AA07,B01AA07,B01AA07,B01AA07,B01AA07,B01AA07,B01AA07,B01AA07,C09CA01,C09CA01,C10AA07,C10AA07,C10AA07,C10AA07,C09CA01,C09CA01,C07AB02,C07AB02,C07AB02,C07AB02	M		1			1
78	1	79	3	,B01AA07,B01AA07,A06AB02,C07AB02,C07AB02,C07AB02,C07AB02,C07AB02,C07AB02,A06AD65,A02BC01,A02BC01,A02BC01,A02BC01,C10AA01,C10AA01,C10AA01,C10AA01,R03BB04,R03BB04,H03AA01,H03AA01,H03AA01,H03AA01	M		1			1
79	0	67	2		M					2
80	1	42	1	,C05AE03,D01AC20,C05AD01	M
81	1	80	3	,B01AA07,B01AA07	V		1
82	0	66	2	,C08CA01,D07AC01,D07AC01,B01AC08,B01AC08,J01FA09,J01FA09,J01FA09,R06AX27,R06AX27,M01AB05,C07AB02,C07AB02,C07AB02,,,A02BC01,N05BA04,N05BA04,N05BA04,N02BE51,H02AB06,D07AB09,D07AB09,D07AB09	V					3
83	1	52	1	,D07AD01,R06AE09,R06AE09	V					3
84	1	56	1	,C07BB02,C07BB02,C10AA01,C10AA01	M					3
85	0	70	2	,C03AA03,C03AA03	V					2
86	0	74	2	,A10BB12,A10BB12,C09CA01,C09CA01,A02BC01,A10BA02,A10BA02,N02BE51	V					2
87	0	96	3	,,,,,,B01AC06,B01AC06,B01AC06,B01AC06,B01AC06,,G04CA01,G04CA01,G04CA01,G04CA01,G04CA01,Z,Z,Z,Z,Z,R03BB01,R03BB01,R03BB01,R03BB01,R03BB01,,,,,,,,,,,,,,,,,,,,,G04BD10,G04BD10,G04BD10,G04BD10,G04BD10,N02AB03,N02AB03,N02AB03,N02AB03,N02AB03,D06AX01,D06AX01,D06AX01,D06AX01,D06AX01,B03BA03,B03BA03,B03BA03,B03BA03,B03BA03,A06AD11,A06AD11,A06AD11,A06AD11,A06AD11,D01AC02,D01AC02,D01AC02,D01AC02,D01AC02,A0…	M	1				2
88	0	84	3	,A11CC03,A11CC03,A11CC03,A11CC03,A11CC03,A11CC03,A11CC03,A11CC03,A11CC03,M04AA01,M04AA01,M04AA01,M04AA01,M04AA01,M04AA01,M04AA01,M04AA01,M04AA01,H03BB01,H03BB01,H03BB01,H03BB01,H03BB01,H03BB01,H03BB01,H03BB01,H03BB01,S01XA20,Y,Y,Y,Y,Y,Y,Y,Y,C01AA05,C01AA05,C01AA05,C01AA05,C01AA05,C01AA05,C01AA05,C01AA05,C01AA05,C03CA01,C03CA01,C03CA01,C03CA01,C03CA01,C03CA01,C03CA01,C03CA01,C03CA01,A06AC01,A06AG1…	V			1		0
89	0	84	3	,B01AA07,B01AA07,A11CC03,A11CC03,A11CC03,A11CC03,A11CC03,A11CC03,A11CC03,A11CC03,A11CC03,A11CC03,A11CC03,A11CC03,A11CC03,A11CC03,A11CC03,A11CC03,A11CC03,A11CC03,A11CC03,A11CC03,A11CC03,A11CC03,A11CC03,A11CC03,M04AA01,M04AA01,M04AA01,M04AA01,M04AA01,M04AA01,M04AA01,M04AA01,M04AA01,M04AA01,M04AA01,M04AA01,M04AA01,M04AA01,M04AA01,M04AA01,M04AA01,M04AA01,M04AA01,M04AA01,M04AA01,M04AA01,M04AA01,M04AA0…	V		1	1		3
90	1	68	2	,B01AA07,B01AA07,B01AA07,B01AA07,A12AX,A12AX,A12AX,A12AX,A12AX,A12AX,A12AX,A12AX,A12AX,A12AX,A12AX,A12AX,A12AX,A12AX,A12AX,A12AX,A12AX,A12AX,A12AX,A12AX,A12AX,A12AX,A12AX,A12AX,A12AX,A12AX,C09AA02,C09AA02,C09AA02,C09AA02,C09AA02,C09AA02,C09AA02,C09AA02,C09AA02,C09AA02,C09AA02,C09AA02,C09AA02,C09AA02,C09AA02,C09AA02,C09AA02,C09AA02,C09AA02,C09AA02,C09AA02,C09AA02,C09AA02,C09AA02,C09AA02,C09AA02,B0…	V		1			2
91	0	74	2	,C03CA02,C03CA02,C03CA02,C03CA02,C03CA02,C03CA02,C03CA02,C03CA02,C03CA02,C03CA02,C03CA02,C03CA02,C03CA02,C03CA02,C03CA02,C03CA02,C03CA02,C03CA02,C03CA02,C03CA02,C03CA02,C03CA02,C03CA02,C03CA02,C03CA02,C03CA02,C02CA04,C02CA04,C02CA04,C02CA04,C02CA04,C02CA04,C02CA04,C02CA04,C02CA04,C02CA04,C02CA04,C02CA04,C02CA04,C02CA04,C02CA04,C02CA04,C02CA04,C02CA04,C02CA04,C02CA04,C02CA04,C02CA04,C02CA04,C02CA0…	V					2
92	0	73	2	,,,,B01AA07,B01AA07,,N02AE01,N02AE01,N02AE01,A12AX,A12AX,A12AX,C10AA07,C10AA07,C10AA07,C02CA04,B03AA02,B03AA02,C03CA01,C03CA01,C03CA01,,C09CA01,C09CA01,A06AD65,C01DA14,C01DA14,A02BC01,A02BC01,N05BA04,H02AB06,H02AB06,H02AB06,,C07AA07,C07AA07,C07AA07,N05CD07,N05CD07,N05CD07,,A10BB03,A10BB03,A10BB03	V		1	1		1
93	0	84	3	,B01AC08,B01AC08,A12AX,A12AX,C10AA07,C10AA07,C09AA02,C09AA02,C08CA13,C08CA13,C07AB02,C07AB02,A02BC02,A02BC02,S02CA04	M					1
94	1	86	3	,B01AA07,B01AA07,B01AA07,D06AX01,D06AX01,M04AA01,M04AA01,M04AA01,M04AA01,M04AA01,M04AA01,M04AA01,M04AA01,M04AA01,M04AA01,M04AA01,M04AA01,M04AA01,M04AA01,M04AA01,M04AA01,M04AA01,M04AA01,M04AA01,M04AA01,M04AA01,M04AA01,M04AA01,M04AA01,M04AA01,M04AA01,M04AA01,C08CA01,C08CA01,C08CA01,C08CA01,C08CA01,C08CA01,C08CA01,C08CA01,C08CA01,C03CA02,C03CA02,C03CA02,C03CA02,C03CA02,C03CA02,C03CA02,C03CA02,C03CA0…	V		1			1
95	1	66	2	,,A02BC01,A02BC01,N02AA59,N02AA59,B01AE07,B01AE07,B01AE07,C07AA07,C07AA07	V		1			1
96	1	65	2	,,,B01AA07,B01AA07,J05AF10,J05AF10,A12AX,A12AX,B01AC08,B01AC08,B01AC04,B01AC04,B01AC04,S01ED51,A02BC05,,A10BA02,A10BA02,C07AB02,C07AB02,C07AB02,C07AB02,C07AB02,L04AD01,C08CA05,C08CA05,C08CA05,H02AB06,C10AA01,C10AA01,C10AA01,G04CA02,G04CA02	M		1			1
97	0	75	3	,,C10AA05,C10AA05,,,,,,,,,,,,,B01AC08,B01AC08,R05DA04,,D07AA02,C09AA03,C09AA03,A02BC01,A02BC01,C07AA07,C07AA07	V					0
98	0	67	2	,C07AG02,C07AG02,M09AA01,M09AA01,C09AA03,C09AA03,J01EA01,J01EA01,J01EA01	V					0
99	1	72	2	,,B01AA07,B01AA07,C10AA05,C10AA05,A06AB02,B01AC08,G04CA52,G04CA52,D11AC,D11AC,D11AC,D05AX52,D05AX52,J01AA02,C03CA01,C03CA01,C03CA01,C03CA01,,,C01DA14,C09CA01,C09CA01,D01AC20,D01AC08,C05AD01,C05AD01,C05AD01,D07AB02,D07AB02,D01AE14,A06AC01,A06AC01,C07AB02,C07AB02,R01AD09,R01AD09,C01DA14,C01DA14,D07AC03,D07AC03,D07AC03	M		1			0
100	1	68	2	,,,A06AB02,A02BC05,C01AA05,C01AA05,C01AA05,C07AB02,C07AB02,C07AB02,A06AD65,B01AE07,B01AE07,B01AE07	V		1			1
101	1	58	1	,J01AA02,J01AA02,C09AA02,R01AD08,C03CA01,C03CA01,,,C07AB02,C08CA05,A02BA02,N05CD07,R03AC02	M					1
102	1	80	3	,B01AA07,J01CR02,,,J01XE01,B02BA01,,C01AA05,C07AB02,A02BC02,R03AK06,R03AK06,R03BB04,	V		1			2
103	0	67	2	,C02CA04,C01BC04,C01BC04,C01BC04,C01BC04,C01BC04,C01BC04,A07AA07,,C01AA05,C01AA05,A06AD65,C09AA03,C09AA03,S01GX02,A02AA04,C07AB02,C07AB02,C07AB02,C07AB02,C07AB02,C07AB02,D06BX01,A02BC02,C10AA01,C10AA01,,C08DA01	V					1
104	1	79	3	,,,,,B01AC08,C10AA07,S01XA20,S01XA20,B01AF02,B01AF02,B01AF02,A10BB12,A10BB12,Y,Y,A10BH01,A10BH01,A10BH01,A10BH01,A10BH01,A10BH01,C09AA03,C09AA03,C09AA03,C07AB02,C01DA02,S01XA20,A02BC02,A02BC02,C07AA07,C07AA07,,S01XA20,S01XA20	V		1			0
105	0	84	3	,N05BA01	M					1
106	0	90	3	,,,,N05BA04,,	V					1
107	0	80	3	,B01AC08,B01AC08,M01AB05,M01AB05,C01DA14,C01DA14,A10BA02,A10BA02,C07AB02,C07AB02,A02BC01,C10AA01,C10AA01	M					1
108	0	77	3	,C08CA01,C08CA01,C08CA01,D02AE01,D02AE01,D02AE01,A11CC05,M01AB05,S01XA20,S01XA20,S01XA20,C03AA03,C03AA03,C03AA03,,S01XA20,S01XA20,S01XA20,A02BC01,N04BC05,R03AK06,R03AK06,G04CA02,G04CA02,G04CA02,N02AX52,N02AX52,S01XA20,S01XA20,S01XA20,J05AF07,J05AF07	M					1
109	0	63	1	,B01AA07,N06AA09,B01AC08,B01AC08,C01AA05,C01AA05,C09AA03,C09AA03,C07AB02,C07AB02,N06AA10,C10AA01,C10AA01,	M		1			1
110	1	75	3	,G04CB01,G04CB01,C03AA03,C01AA05,C01AA05,C01AA05,C09AA03,C09AA03,C09AA03,C09AA03,,C07AB02,C07AB02,C07AB02,C10AB08,A02BC01,B01AE07,B01AE07,C10AA03,C10AA03,H02AB06,H02AB06,N02CC04,G04CA02,G04CA02	M		1			1
111	0	70	2	,B01AC06,B01AC06,C10AA05,C10AA05,D07AC01,D07AC01,C07AG02,C07AG02,C07AG02,A11CC05,A11CC05,A11CC05,C03CA01,C03CA01,B05BB01,B05BB01,C09AA03,C09AA03,C09AA03,C09AA03,A02BC02,A02BC02,H03AA01,H03AA01	M	1				0
112	1	66	2	,,,G04BD12,G04BD12,G04BD12,G04BD12,G04BD12,J01MA02,,,,,,,B01AA04,B01AA04,C03CA01,C03CA01,,,,,,,,,,,N02AA59,N02AA59,R03AK06,R03AK06,R03AK06,R03AK06,,R03BB04,R03BB04,,,J01EA01,D02AC,D02AC,G04BD08,	V		1			0
113	1	80	3	,,B01AA07,B01AA07,M04AA01,M04AA01,C02CA04,C02CA04,,,,,J01XE01,J01XE01,C01DA14,C01DA14,D01AE14,D01AE14,D01AE14,C07AB02,C07AB02,D01AC08,D01AE12,C10AA01,C10AA01,C07AA07,C07AA07,C07AA07,C03DA01,C03DA01,N02AX52,N02AX52,D02AE01,C09CA03,C09CA03,C09CA03,M02AA15	V		1			1
114	0	81	3		M					2
115	0	66	2	,,,B01AC08,B01AC08,C03CA01,C03CA01,N05BA04,N05BA04,C07AA07,C07AA07	V					1
116	0	77	3	,A12AX,A12AX,A12AX,A12AX,A12AX,A12AX,A12AX,A12AX,A12AX,A12AX,A12AX,A12AX,A12AX,A12AX,A12AX,A12AX,A12AX,A12AX,A12AX,A12AX,A12AX,A12AX,A12AX,A12AX,A12AX,A12AX,A12AX,N06AB04,N06AB04,N06AB04,N06AB04,N06AB04,N06AB04,N06AB04,N06AB04,N06AB04,N06AB04,N06AB04,N06AB04,N06AB04,N06AB04,N06AB04,N06AB04,N06AB04,N06AB04,N06AB04,N06AB04,N06AB04,N06AB04,N06AB04,N06AB04,N06AB04,N06AB04,N06AB04,S01XA20,S01XA20,C03C…	V					1
117	0	63	1	,B01AA07,B01AA07,C07AB03,C07AB03,C09BA03,C09BA03	M		1			1
118	1	53	1	,,,,M05BA04,R03BB01,J01FA10,R03AK08,A12AX,R05DA04,A02BC05,B03BB01,R03AK08,C03AA03,C03AA03,C09AA03,C09AA03,N05BA06,A03FA01,C10AA01,J05AB11	M					0
119	1	81	3	,,,B01AA07,B01AC06,B01AC06,B01AC06,B01AC06,B01AC06,B01AC06,B01AC06,B01AC06,B01AC06,B01AC06,B01AC06,B01AC06,B01AC06,B01AC06,B01AC06,B01AC06,B01AC06,B01AC06,B01AC06,B01AC06,B01AC06,B01AC06,B01AC06,B01AC06,B01AC06,B01AC06,B01AC06,C10AA05,C10AA05,C10AA05,C10AA05,C10AA05,C10AA05,C10AA05,C10AA05,C10AA05,C10AA05,C10AA05,C10AA05,C10AA05,C10AA05,C10AA05,C10AA05,C10AA05,C10AA05,C10AA05,C10AA05,C10AA05,C10A…	V	1	1			0
120	0	79	3	,A11CC05,C09CA08,	V					1
121	0	84	3		M					1
122	1	78	3	,,B01AA07,B01AA07,C09AA02,C09AA02,C01AA05,C01AA05,A10BA02,A10BA02,C08CA05,C08CA05,C10AA03,C10AA03,C08DA01,C08DA01	M		1			1
123	1	77	3	,B01AA07,D02AX,C03CA01,C03CA01,C07AA07,C07AA07,C03DA01,C03DA01	M		1			1
124	1	76	3	,B01AA04,B01AA04,C03AA03,C03AA03,A06AD65,A10BA02,A10BA02,C10AA01,C10AA01,G04CA02,G04CA02	M		1			0
125	1	86	3	,B01AA07,,G04CA01,G04CA01,M04AA01,J01CR02,L01BC02,C03CA01,C03CA01,R03BB01,C01AA05,C01AA05,S01XA20,C07AB02,C07AB02,S01XA20,A02BC02,C09AA04,C09AA04,H02AB06,R03AC02,R03AK06,R03AK06,R03AK06,D07AB09,R03AC02,R03AC02,R03AC02	M		1			1
126	1	82	3	,,B01AA07,B01AA07,B01AC06,B01AC06,,C08DB01,C08DB01,C09AA02,C09AA02,A06AD65,A06AD65,C07AB02,C07AB02,A02BC01,A02BC01	M		1			1
127	0	72	2	,C09AA01,C09AA01,C09AA01,C09AA01,D07AB01,C07AB02,C07AB02	M					1
128	0	79	3	,C07AB03,C07AB03,C07AB03,C07AB03,B01AC08,B01AC08,B01AC08,B01AC08,R05DA04,R05DA04,R05DA04,R05DA04,C09CA01,C09CA01,C09CA01,C09CA01,C08CA12,C03AA03,C03AA03,C03AA03,C03AA03,A02BC01,A02BC01,A02BC01,A02BC01,A02BC01,N05CD07,N05CD07,N05CD07,N05CD07	V					1
129	1	68	2	,,N06AA09,N06AA09,N06AA09,,C03AA03,C03AA03,C03AA03,C03AA03,C03AA03,C09AA03,A10BA02,A10BA02,A02BC01,A02BC01,A02BC01,A02BC01,C10AA01,C10AA01,C10AA01,,A10BB03,A10BB03,A10BB03,B01AF01,B01AF01,B01AF01	M		1			1
130	0	91	3		V					1
131	1	87	3	,B01AA07,B01AC06,B01AC06,B01AC06,B01AC06,B01AC06,B01AC06,B01AC06,B01AC06,B01AC06,B01AC06,B01AC06,B01AC06,B01AC06,B01AC06,B01AC06,B01AC06,B01AC06,B01AC06,B01AC06,B01AC06,B01AC06,B01AC06,B01AC06,B01AC06,B01AC06,B01AC06,B01AC06,C10AA05,C10AA05,C10AA05,C10AA05,C10AA05,C10AA05,C10AA05,C10AA05,C10AA05,C10AA05,C10AA05,C10AA05,C10AA05,C10AA05,C10AA05,C10AA05,C10AA05,C10AA05,C10AA05,C10AA05,C10AA05,C10AA0…	V	1	1			0
132	1	71	2	,B01AA07,B01AA07,C01AA05,C01AA05,R03AK06,R03AK06,R03BB04,R03BB04	M		1			1
133	0	89	3		V					1
134	1	91	3	,B01AA07,B01AA07,,,,H03AA01,H03AA01,H03AA01,H03AA01,H03AA01,H03AA01,H03AA01,H03AA01,H03AA01,H03AA01,H03AA01,H03AA01,H03AA01,C03CA01,C03CA01,C03CA01,C03CA01,C03CA01,C03CA01,C03CA01,C03CA01,C03CA01,C03CA01,C03CA01,C03CA01,C01DA08,C01DA08,A06AD65,A10BA02,A10BA02,A10BA02,A10BA02,A10BA02,A10BA02,A10BA02,A10BA02,A10BA02,A10BA02,A10BA02,A10BA02,A10BA02,C07AB02,C07AB02,C07AB02,C07AB02,C07AB02,C07AB02,C07…	V		1			0
135	1	72	2	,B01AA07,C09AA03,C09AA03,D01AE15,D02AC	M		1			0
136	0	82	3		V					1
137	1	57	1	,B01AC08,B01AC08,A02BC05,A02BC05,C07AB02,C07AB02,C01DA02,D01AC08,C10AA01,C10AA01	M					1
138	1	87	3	,,B01AA07,B01AA07,B01AA07,B01AA07,,C03CA01,C03CA01,C09AA03,C09AA03,A10BA02,A10BA02,C07AB02,C07AB02,D01AC08,A02BC01,A02BC01,A02BC01,C10AA03,C10AA03,D07AB09	M		1			1
139	0	94	3	,B01AC08,B01AC08,B01AC08,B01AC08,B01AC08,B01AC08,,A06AD15,A06AD15,A06AD15,A06AD15,A06AD15,,,C07AB02,C07AB02,C07AB02,A02BC01,A02BC01,A02BC01	M					0
140	0	71	2		V					1
141	0	76	3	,,B01AC06,B01AC06,B01AC06,B01AC06,B01AC06,B01AC06,B01AC06,B01AC06,B01AC06,B01AC06,B01AC06,B01AC06,B01AC06,B01AC06,B01AC06,B01AC06,B01AC06,B01AC06,B01AC06,B01AC06,B01AC06,B01AC06,B01AC06,B01AC06,B01AC06,B01AC06,B01AC06,,,C08CA01,C08CA01,C08CA01,C08CA01,C08CA01,C08CA01,C08CA01,C08CA01,C08CA01,C08CA01,C08CA01,C08CA01,C08CA01,C08CA01,C08CA01,C08CA01,C08CA01,C08CA01,C08CA01,C08CA01,C08CA01,C08CA01,C08…	V	1				0
142	1	81	3	,B01AA07,B01AA07,B01AA07,B01AA07,,M05BA04,M05BA04,M05BA04,M05BA04,M05BA04,M05BA04,M05BA04,M05BA04,M05BA04,M05BA04,M05BA04,M05BA04,M05BA04,M05BA04,M05BA04,M05BA04,M05BA04,M05BA04,M05BA04,M05BA04,M05BA04,M05BA04,M05BA04,M05BA04,M05BA04,M05BA04,M05BA04,C01BD01,C01BD01,C01BD01,C01BD01,C01BD01,C01BD01,C01BD01,C01BD01,C01BD01,C01BD01,C01BD01,C01BD01,C01BD01,C01BD01,C01BD01,C01BD01,C01BD01,C01BD01,C01BD…	V		1			1
143	1	64	1	,B01AC08,B01AC08,B01AC08,B01AC08,B01AC08,B01AC04,B01AC04,C10AX09,C10AX09,N06AA02,N06AA02,N06AA02,N06AA02,N06AA02,C09AA03,C09AA03,H02AB06,R03AC02,R03AC02,R03AC02,R03AC02,R03AC02,R03AC02,R03BB04,R03AK07,R03AK07,R03AK07,R03AK07,R03AK07,R03AK07,R03AK07	V					0
144	0	71	2	,R03AK11,R03AK11,R03AK11,N06AB05,N06AB05,N06AB05,R03AC02,R03AC02,R03BB04	V					1
145	1	56	1		M					0
146	0	90	3	,,,,,A12AX,B01AC08,B01AC08,C09AA02,C09AA02,C03CA01,C03CA01,A10AD01,A10AD01,C09CA01,C09CA01,C09CA01,,,A02BC01,A02BC01,A02BC01	M					1
147	0	68	2	,C08CA01,C08CA01,G04BD12,C09CA01,C09CA01,C10AA01,C10AA01	M					1
148	0	91	3	,C08CA01,C08CA01,C08CA01,C08CA01,A12AX,A12AX,A12AX,A12AX,B03AA02,B03AA02,B03AA02,B03AA02,C03CA01,C03CA01,C03CA01,C03CA01,C09CA01,C09CA01,C09CA01,C09CA01,C07AB02,C07AB02,C07AB02,C07AB02,A02BC02,A02BC02,A02BC02,A02BC02	V			1		1
149	1	32	1		M					1
150	0	83	3	,J01CA04,A11CC05,A11CC05,A10BB09,,,,	M					1
151	0	67	2	,C07AB03,C07AB03,C07AB03,C03CA01,C03CA01,C03AA03,C03AA03,C09CA01,C09CA01,C09CA01,S01GX02,S01GX02,R03AK06,N02AX02	V					1
152	0	57	1	,B01AA07	M		1			0
153	0	78	3		V					1
154	0	82	3	,C08CA01,C08CA01,A12AX,A12AX,B01AC08,B01AC08,J01CF05,A10BB09,A10BB09,A10BB09,S01XA20,S01XA20,C09AA03,C09AA03,R01AC02,R01AC02,R01AC02,R01AC02,C07AB02,C07AB02,C07AB02,A02BC01,A02BC01,A02BC01,N05BA04,N05BA04,N05BA04,R03AC02,C10AA01,C10AA01,C07AA07,C07AA07,N02AX02,N02AX02	V					0
155	0	73	2	,C08CA01,C08CA01,B01AC08,B01AC08,G04CA52,G04CA52,,C10AX09,C10AX09,R01AD08,,C03AA03,C03AA03,,C07AB02,C07AB02,C01DA02,C01DA02,A02BC02,A02BC02,A02BC02,A02BC02,C10AA03,C10AA03,G04CA02,C09CA03,C09CA03	M					1
156	1	74	2	,B01AA07,C01BD01,C01BD01,C01BD01,C08CA01,C08CA01,C08CA01,C08CA01,A12AX,A12AX,B01AC08,B01AC08,B01AC08,B01AC08,G04CA52,G04CA52,C09AA04,C09AA04,,C07AB02,C07AB02,C07AB02,C07AB02,C07AB02,A02BC01,A02BC01,A02BC01,C09AA04,C09AA04,C09AA04,C10AA01,C10AA01,C10AA01	M		1			1
157	1	83	3	,B01AA07,B01AA07,C08CA01,C08CA01,B01AC08,B01AC08,,,J01CF05,C01DA14,C01DA14,C09CA01,C09CA01,C10AA01,C10AA01	M		1			1
158	0	78	3	,M01AB05,A11CC05,S01XA20,S01XA20,,A02BC01	M					1
159	0	79	3	,B01AC06,B01AC06,A11CC03,A11CC03,N06AA09,N06AA09,J01CA04,A06AB02,C03CA02,C03CA02,A12AX,A12AX,C09CA06,C09CA06,J01AA02,,A10BB09,N05BB01,N05BB01,,C07AB02,C07AB02,A06AD65,A02BC01,A02BC01	M	1				1
160	0	76	3	,A11CC03,A12AA04,C03CA01,C03CA01,C07AB02,C01DA14,C01DA02,A02BC02,N02AX02,A11CC05,A11CC05	V					1
161	0	81	3	,,C07AB02,C07AB02,C07AB02	M					1
162	0	92	3		M					1
163	0	95	3	,B01AC06,B01AC06,B01AC06,B01AC06,B01AC06,B01AC06,B01AC06,B01AC06,B01AC06,B01AC06,B01AC06,B01AC06,B01AC06,B01AC06,B01AC06,B01AC06,B01AC06,B01AC06,B01AC06,B01AC06,B01AC06,B01AC06,B01AC06,B01AC06,B01AC06,B01AC06,C08CA01,C08CA01,C08CA01,C08CA01,C08CA01,C08CA01,C08CA01,C08CA01,C08CA01,C08CA01,C08CA01,C08CA01,C08CA01,C08CA01,C08CA01,C08CA01,C08CA01,C08CA01,C08CA01,C08CA01,C08CA01,C08CA01,C08CA01,C08CA0…	V	1				1
164	0	71	2	,B01AC06,B01AC06,M04AA01,M04AA01,J01CA04,R01AX06,A06AB02,L01BC02,,B03AA02,B03AA02,A06AD15,A06AD15,V03AE03,V03AE03,A06AD11,C07AB02,C07AB02,A06AD65,C08CA05,C08CA05,V03AE02,V03AE02	V					1
165	0	69	2	,	V					1
166	0	50	1	,B01AA07,B01AA07,C09AA03,C09AA03,C03DA01,C03DA01	V		1			1
167	0	83	3	,C08CA01,C08CA01,C10AA05,C10AA05,B01AC08,B01AC08,G04CB01,C07AB02,C07AB02,C08CA05,C08CA05,N02BE01,G04CA02	M					1
168	0	57	1	,B01AA07,B01AA07,B01AA07,M01AB05,M01AB05,C03AA03,C03AA03,C09AA03,C09AA03,A10BA02,A10BA02,A10BA02,A02BC02,A02BC02,N06AB05,N06AB05,N06AB05,N06AB05,C10AA01,C10AA01,C10AA01,C07AA07,C07AA07,C07AA07,C07AA07	M		1			1
169	0	95	3	,J01CA04,S01XA20,S01XA20,S01XA20,S01XA20,S01XA20,J01AA02,,A02BC05,A02BC05,C03CA01,C03CA01,C03CA01,,C01DA08,C01DA08,C01DA08,C01DA08,C01DA08,C01DA08,C01DA08,C01DA08,C01DA08,C01DA08,C01DA08,C01DA14,C01DA14,C01DA14,C01DA08,C03CA01,C03CA01,J01MA12,C09AA03,C09AA03,C01DA14,C01DA14,A02BC01,N04BC05,N04BC05,R03AK06,R03AK06,N04BC05	V					1
170	1	70	2	,B01AA07,C09CA06,C09CA06,B01AC08,B01AC08,,A02BC05,C03CA01,C03CA01,C03CA01,C10AA01,C07AA07,C07AA07,C07AA07,C07AA07,R03BB04,R03BB04,R03BB04,R03BB04,R03BB04,R03BB04,	M		1			1
171	1	62	1	,S01ED51,S01ED51,R01AD05,R01AD05,D07AD01,C08DB01,C08DB01,,A02BC05,A02BC05,R06AX26,R06AX26,R01AD08,A10BB09,A10BB09,A10BB09,A10BB12,,C09DA01,C09DA01,A10BA02,A10BA02,C10AB08,C10AB08,,C10AA01,C10AA01,,S01EE04,S01EE04,D07XB02,D07XB02,S02CA04,S02CA04,S02CA04,D02AC	M					1
172	1	83	3	,B01AA07,B01AA07,B01AA07,B01AA07,B01AA07,B01AA07,,C10AA05,C10AA05,C10AA05,C10AA05,C10AA05,C10AA05,C10AA05,C10AA05,C10AA05,C10AA05,C10AA05,C10AA05,C10AA05,C10AA05,C10AA05,C10AA05,C10AA05,C10AA05,C10AA05,C10AA05,C10AA05,B01AC04,B01AC04,A11CC05,A11CC05,A11CC05,A11CC05,A11CC05,A11CC05,J01AA02,,,,A02BC05,A02BC05,A02BC05,A02BC05,A02BC05,A02BC05,A02BC05,A02BC05,A02BC05,A02BC05,A02BC05,A02BC05,A02BC05,A0…	V		1			1
173	0	88	3	,B01AC06,B01AC06,B01AC06,B01AC06,B01AC06,B01AC06,B01AC06,B01AC06,B01AC06,B01AC06,B01AC06,B01AC06,B01AC06,B01AC06,B01AC06,B01AC06,B01AC06,B01AC06,B01AC06,B01AC06,B01AC06,B01AC06,B01AC06,B01AC06,,R03AL01,R03AL01,R03AL01,N02AE01,N02AE01,N02AE01,N02AE01,N02AE01,N02AE01,N02AE01,N02AE01,N02AE01,N02AE01,N02AE01,N02AE01,R06AX27,R06AX27,,R03BA05,R03BA05,R03BA05,R03BA05,R03BA05,R03BA05,D02AX,C09DA01,C09DA0…	V	1				1
174	0	78	3	,C09AA03,C09AA03,C09AA03	M					1
175	1	73	2	,B01AA07,C08CA01,C08CA01,A12AX,C09AA01,C09AA01,S01AA01,A11CC05,S01XA20,,C03CA01,C03CA01,S01XA20,S01XA20,S01XA20,S01GX02,S01GX02,S01GX02,,C07AB02,C07AB02,G01AF04,N05AX08,N05AX08,N05AX08,N05AX08,N05AX08,N05AX08,G03CA04,C09CA03,C09CA03,C09CA03,C09CA03,C09CA03	V		1			1
176	1	59	1		M					1
177	0	71	2	,C08CA01,C08CA01,J05AR06,J05AR06,C09CA06,C09CA06,B01AC08,B01AC08,,B03AA02,C03CA01,C03CA01,,C01AA05,C01AA05,C07AB02,C07AB02	M					1
178	0	81	3		M					1
179	0	70	2	,G03BA03	M					1
180	1	42	1	,C05AE03,D01AC20,C05AD01	M					1
181	1	62	1	,C01BD01,,C03CA01,C03CA01,C01AA05,C09AA03,A10BA02,C07AB02,C10AA01,C03DA01,H03AA01	V					2
182	0	76	3	,B01AC06,B01AC06,B01AC06,B01AC06,B01AC06,B01AC06,B01AC06,B01AC06,B01AC06,B01AC06,B01AC06,B01AC06,B01AC06,B01AC06,B01AC06,B01AC06,B01AC06,B01AC06,B01AC06,B01AC06,B01AC06,B01AC06,,A12AX,A12AX,A12AX,A12AX,A12AX,A12AX,A12AX,A12AX,A12AX,A12AX,A12AX,A12AX,A12AX,A12AX,A12AX,A12AX,D02AX,D02AX,,A11CC05,A11CC05,A11CC05,A11CC05,A11CC05,A11CC05,A11CC05,A11CC05,A11CC05,A11CC05,A11CC05,A11CC05,A11CC05,A11CC05,…	V	1				2
183	0	83	3		M					1
184	1	60	1	,C08CA01,,C09AA03,C07AB02,C07AB02	M					2
185	0	88	3	,J01XE01	V					1
186	0	79	3		M					1
187	0	94	3	,M05BA04,M05BA04,B01AC04,C09AA02,C09AA02,R06AX26,R06AX26,R06AX26,C03CA01,C03CA01,N02BE01,G04CA02,G04CA02	M					1
188	0	87	3	,S01ED02,S01ED02,S01ED02,,,S01EE03,S01EE03,R06AE09,R06AE09,R06AE09,R06AE09,R06AE09,R06AE09,R06AE09	M					1
189	0	84	3	,A02BC01	V					1
190	1	60	1	,A11CC03,C08CA01,C08CA01,B01AC08,C03CA01,C03CA01,A10AE04,C09CA01,C09CA01,C07AB02,A02BC05,A02BC05,A10AB05,A10AB05,A10AB05,C10AA01,C10AA01,C03DA01,N05CD07,N05CD07,N05CD07,N05CD07,N05CD07,N05CD07,A11DA01,A11DA01	M					3
191	1	65	2	,B01AA07,B01AA07,B01AA07,B01AA07,B01AA07,B01AA07,B01AA07,B01AA07,B01AA07,B01AA07,B01AA07,B01AA07,B01AA07,B01AA07,B01AA07,B01AA07,B01AA07,B01AA07,B01AA07,B01AA07,B01AA07,B01AC06,B01AC06,B01AC06,B01AC06,B01AC06,B01AC06,B01AC06,B01AC06,B01AC06,B01AC06,B01AC06,B01AC06,B01AC06,B01AC06,B01AC06,B01AC06,B01AC06,B01AC06,B01AC06,B01AC06,B01AC06,B01AC06,B01AC06,B01AC06,B01AC06,B01AC06,A11CC03,A11CC03,A11CC0…	M	1	1			3
192	1	88	3	,,B01AA07,R05CB01,,C08CA01,C08CA01,C08CA01,C08CA01,C08CA01,C08CA01,C08CA01,C08CA01,C08CA01,C08CA01,C08CA01,C08CA01,R01AD12,R01AD12,,,,A03FA03,A03FA03,A03FA03,A03FA03,A03FA03,A03FA03,A03FA03,A03FA03,A03FA03,A03FA03,A03FA03,A03FA03,,,,,,,,,,J01AA02,,,,,C03CA01,C03CA01,C03CA01,C03CA01,C03CA01,C03CA01,C03CA01,C03CA01,C03CA01,C03CA01,C03CA01,C03CA01,C03CA01,C03CA01,M09AA01,M09AA01,M09AA01,M09AA01,M09A…	V		1			3
193	1	92	3	,B01AA07,B01AA07,S01XA20,S01XA20,A12AX,A12AX,A12AX,A12AX,A12AX,S01AA01,M04AC01,M04AC01,M04AC01,M04AC01,M04AC01,M04AC01,M04AC01,M04AC01,M04AC01,M04AC01,M04AC01,M04AC01,M04AC01,M04AC01,M04AC01,M04AC01,M04AC01,M04AC01,M04AC01,M04AC01,M04AC01,M04AC01,M04AC01,M04AC01,M04AC01,M04AC01,M04AC01,G04CA52,G04CA52,G04CA52,G04CA52,G04CA52,G04CA52,G04CA52,G04CA52,G04CA52,G04CA52,G04CA52,G04CA52,G04CA52,G04CA52,…	M		1			3
194	0	91	3	,B01AA07,N02AB03,A11CC03,A11CC03,,D07AC01,C09CA06,C09CA06,C09CA06,,,,,,,B01AC04,B01AC04,B01AC04,B01AC04,,,,D07AD01,A03FA03,N01BB20,N02AB03,N02AB03,B03AA02,B03AA02,B03AA02,A06AG01,B01AB06,C03CA01,C03CA01,C03CA01,C03CA01,C03CA01,M09AA01,A10AC01,,A06AD65,C07AB02,C07AB02,C07AB02,D01AC02,C01DA14,C01DA14,C01DA14,S01EE01,,,C01DA02,,,,N02AA01,A02BC02,A02BC02,A02BC02,A03FA01,C10AA01,C10AA01,C10AA01,C03DA0…	V		1	1		3
195	0	93	3	,B01AC08,B01AC08,B01AC08,C09AA03,C09AA03,C09AA03,C07AB02,C07AB02,C10AA01,C10AA01	V					3
196	1	68	2	,B01AA07,B01AA07,B01AA07,C07AB07,C07AB07,C01AA05,C01AA05	M		1			3
197	1	69	2	,B01AA07,B01AA07,B01AA07,B01AA07,B01AC06,B01AC06,C10AA05,C10AA05,C10AA05,C07AB02,C07AB02,A02BC01,A02BC01,A02BC01,D01AE12,	M	1	1			3
198	1	59	1	,R03BA05,A02BC02,A02BC02,R03AC02,R03AC02	M					3
199	1	73	2	,B01AA07,B01AA07,C10AA05,R01AD12,A12AX,A12AX,C03CA01,C03CA01,,C09CA01,D01AC02,,,C07AB12,C07AB12,C08CA05,C08CA05,A02BC02,A02BC02,N02BE01,N03AE01,N03AE01,G03CA04,N02AX02,N02AX02,M01AB05	V		1			3
200	1	73	2	,B01AA07,B01AA07,G04CA01,G04CA01,D02AX,D07AD01,D07AD01,M01AB05,M01AB05,,J01CF05,R03AK08,D07AA02,N05CD02,N05CD02,N05CD02,N02AA05,A02BC02,N02BE01,H02AB06,H02AB06,,,,D07AB09,D07AB09,	M		1			3
201	1	79	3	,B01AA07,B01AA07,B01AA07,R05DA04,R05DA04,R05DA04,R05DA04,R05DA04,R05DA04,R05DA04,R05DA04,J01XE01,C09DA01,C09DA01,A10BA02,A10BA02,C07AB02,C07AB02,J01XX01,J01XE01,A02BC02,A02BC02,G03CA04,G03CA04,G03CA04,G03CA04,G03CA04,G03CA04	V		1			3
202	0	60	1	,B01AA07,R01AD05,,C01BC04,C01BC04,J01CF05,C07AB02	M		1			3
203	0	91	3	,,,A10AD05,A10AD05,,,	M					3
204	0	74	2	,A11CC05,A11CC05,J01AA02,C03AA03,C03AA03,C09CA01,C09CA01,C07AB02,C07AB02,C10AA01,C10AA01,C10AA01	V					3
205	0	63	1	,B01AA07,B01AA07,C01BD01,C07AG02,C07AG02,C07AG02,,R01AD08,C03CA01,C03CA01,C09AA03,C09AA03,C09AA03,A10BA02,A10BA02,A10BA02,G04BE03,C10AA01,C10AA01,C10AA01,C03DA01	M		1			3
206	1	53	1	,A02BC01	V					3
207	1	85	3	,B01AA07,B01AA07,B01AA07,B01AA07,B01AA07,B01AA07,B01AA07,C03CA02,C03CA02,C03CA02,C03CA02,C03CA02,C03CA02,C03CA02,C03CA02,C03CA02,,,,,,,,,,,,,,,,,,,,,,,,,,,,,,,,,,,,A11CC05,A11CC05,A11CC05,A11CC05,A11CC05,A11CC05,A11CC05,,,,,,,,,,,,,,,,,,,,,,,,,,,A02BC05,A02BC05,A02BC05,A02BC05,A02BC05,A02BC05,A02BC05,,B03AA02,B03AA02,B03AA02,B03AA02,B03AA02,B03AA02,B03AA02,D06BA01,S01BA07,S01BA07,S01BA07,S01BA07,…	M		1			3
208	0	81	3	,B01AC06,B01AC06,B01AC06,B01AC06,B01AC06,B01AC06,R03BB01,R03BB01,R03BB01,R03BB01,R03BB01,R03BB01,M04AC01,,J01AA02,A02BC02,H02AB06,R03AK06,R03AK06,R03AK06,R03AK06,R03AK06,R03AK06,C10AA01,C10AA01,C10AA01,C10AA01,C10AA01,C10AA01,C10AA01,C10AA01	M	1				3
209	1	87	3	,,B01AA07,B01AA07,B01AC06,B01AC06,,R01AD01,R01AD01,C07AB07,C10AX09,B03AA02,B03AA02,B03AA02,C03CA01,S01AA13,,C01DA14,,D02AX,D02AX,D02AX,D02AX,D02AX,D02AX,D02AX,D02AX,D02AX,C09AA03,D07AC13,D07AC13,A02BA02	M	1	1			3
210	0	95	3	,B01AC06,B01AC06,B01AC06,B01AC06,B01AC06,B01AC06,B01AC06,B01AC06,B01AC06,B01AC06,B01AC06,B01AC06,B01AC06,B01AC06,B01AC06,B01AC06,B01AC06,B01AC06,B01AC06,B01AC06,B01AC06,B01AC06,B01AC06,B01AC06,B01AC06,B01AC06,C08CA01,C08CA01,C08CA01,C08CA01,C08CA01,C08CA01,C08CA01,C08CA01,C08CA01,C08CA01,C08CA01,C08CA01,C08CA01,C08CA01,C08CA01,C08CA01,C08CA01,C08CA01,C08CA01,C08CA01,C08CA01,C08CA01,C08CA01,C08CA0…	V	1				3
211	1	88	3	,B01AA07,B01AA07,B01AA07,M04AA01,M04AA01,M04AA01,N05BA08,N05BA08,N05BA08,A12AX,A12AX,M04AC01,M04AC01,M04AC01,M04AC01,,C03AA03,C03AA03,C03AA03,C03AA03,A12AX,D01AC08,D01AC08,D01AC08,C07AB02,C07AB02,C07AB02,N02AA01,N02AA01,A02BC02,A02BC02,A02BC02,B01AC07,B01AC07,B01AC07,B02BA01,M04AA01,M04AA01	M		1			3
212	0	87	3		M					3
213	0	80	3		V					3
214	0	78	3		M					3
215	0	86	3	,B01AA07,B01AA07,B01AA07,B01AA07,B01AA07,R05CB01,R05CB01,R05CB01,A11CC03,A11CC03,A11CC03,J01CR02,J01CA04,J01CA04,R03BB01,R03BB01,R03BB01,R03BB01,R03BB01,J01CR02,C07AB07,C07AB07,C07AB07,C07AB07,C07AB07,C07AB07,C07AB07,C07AB07,C07AB07,C07AB07,C07AB07,C07AB07,J01MA02,J01MA02,J01MA02,B01AC04,B01AC04,B01AC04,B01AC04,B01AC04,A11CC05,A11CC05,A11CC05,A11CC05,A11CC05,,,R05CB01,R05CB01,R05CB01,N05AD01,N05A…	V		1	1		3
216	0	97	3		V					3
217	0	52	1	,B01AA07,B01AA07,B01AA07,M01AH01,M01AH01,M01AH01,G03AA07,G03AA07,H03BB02,H03BB02,H03BB02,H03AA01,H03AA01	V		1			3
218	0	92	3	,N05AD01,N05CD08,N02AA01	V					3
219	0	70	2	,C10AA05,C10AA05,C07AB02	M					3
220	0	94	3		M					3
221	1	56	1	,B01AC08,B01AC08,B03BA03,B03BA03,,,C07AB02,C07AB02,A02BC01,A02BC01,N05BA04,N05BA04,N05BA04,N06AB05,N06AB05,D02AC,D02AC	V					3
222	0	58	1	,B01AA07,B01AA07,B01AA07,R05CB01,R05CB01,C08CA01,C08CA01,C09AA04,C09AA04,M01AB05,C03CA01,,C03AA03,C03AA03,B03BA03,C01AA05,C01AA05,C01AA05,C01AA05,C01AA05,A10BA02,A10BA02,A10BA02,C01DA02,A02BC02,C07AB02,C07AB02,C10AA01,C10AA01,R03AC02	M		1			1
223	0	67	2	,D07AC01,D07AC01,D07AC01,D02AX,D07AD01,D07AD01,D06AX01,,D01AC20,D02AX,D02AX,R06AD01,	M					3
224	0	69	2	,M05BA04,M05BA04,M01AB55,C10AA05,C10AA05,C10AA05,A12AX,A12AX,R06AX27,R06AX27,R06AX27,R06AX27,R06AX27,C01AA05,C01AA05,A06AD65,C07AB02,C07AB02,A02BC01,A02BC01,A02BC01,,C10AA03,H02AB06,H02AB06,H02AB06,N02AX02,N02AX02,N02AX02,N02AX02,C09CA03,C09CA03,C08DA01,C08DA01	M					3
225	0	77	3	,C02CA04,C02CA04,B03AA02,J02AC01,C01AA05,A06AD65,A02BC01,A02BC01,H02AB06,H02AB06,R03AC02,C08DA01	V					1
226	0	74	2	,S01XA20,S01XA20,,R03BB04,R03BB04,R03AK07,R03AK07,R03AK07	M					3
227	1	65	2	,A11CC05,C02CA04,C02CA04,S01XA20,S01XA20,C09AA03,C09AA03,,C07AB02,C07AB02,D07XA01,C08CA05,C08CA05,B01AE07,B01AE07,B01AE07,B01AE07	V		1			3
228	0	64	1	,B01AA07,B01AA07,B01AA07,C10AA07,C10AA07,C02CA04,C02CA04,C02CA04,C09DX01,C09DX01,C09DX01,R01AD08,R01AD08,A10BB12,A10BB12,A10BB12,A10BA02,A10BA02,A10BA02,C10AA07	M		1			3
229	1	72	2	,B01AA07,B01AA07,B01AA07,J01CR02,C07AG02,C07AG02,D02AX,J01AA02,J01AA02,A02BC05,A02BC05,C03CA01,C03CA01,C03CA01,C01AA05,H02AB06,H02AB06,H02AB06,C09AA06,C09AA06,R03AK06,R03AK06,R03BB04,R03BB04,R03BB04,C03DA01,C03DA01	M		1			1
230	0	71	2	,B01AA07,B01AA07,B01AA07,B01AA07,B01AA07,C01BD01,C01BD01,C01BD01,B01AC08,B01AC08,B01AC08,C09AA02,C09AA02,C03CA01,C03CA01,C03CA01,C03AA03,C01AA05,C01AA05,,C07AB02,C07AB02,C07AB02,C07AB02,,,,,,,,,,A02BC02,A02BC02,A02BC02,C10AA03,C10AA03,V03AE02,V03AE02,V03AE02,C10AA01,C10AA01	M		1	1		1
231	0	89	3	,C03CA02,C03CA02,C03CA02,C03CA02,C03CA02,N02AB03,N02AB03,N05AD01,N05AD01,C03AA03,C03AA03,C03AA03,C03AA03,C03AA03,N02AB03,N02AB03,A06AD11,C07AB02,C07AB02,C07AB02,C07AB02,C07AB02,C08CA05,C08CA05,C08CA05,C08CA05,C08CA05,N02AA05,N02AA05,N02AA05,C10AA01,C10AA01,C10AA01,C10AA01,C10AA01,A12BA01,A12BA01,A12BA01,A12BA01,A12BA01,N02AX02,N02AX02,N02AX02,N02AX02,N02AX02	M					3
232	0	77	3	,C01BD01,C01BD01,B01AC08,D02AX,A02BC05,A02BC05,C03CA01,A10AE04,C09CA01,C09CA01,A10BA02,C07AB02,C07AB02,C07AB02,A10AB05,,C10AA03,C10AA03,D07AB09,B02BA01	M					3
233	0	55	1	,B01AA07,B01AA07,B01AA07,B01AA07,S01XA20,S01XA20,A02BC01,A02BC01,A02BC01,C09AA02,C09AA02,C09AA02,C09AA02,C07AA07,C07AA07,C07AA07,C07AA07	M		1			1
234	0	52	1	,C10AA05,C10AA05,M03BX01,M03BX01,B01AA04,B01AA04,N03AX12,N03AX12,N03AX12,D07AA02,D01AC20,C09AA03,C09AA03,,,N06AB05	M		1			1
235	0	79	3	,B01AC06,B01AC06,B01AC06,B01AC06,B01AC06,B01AC06,B01AC06,B01AC06,B01AC06,B01AC06,B01AC06,B01AC06,B01AC06,B01AC06,B01AC06,B01AC06,B01AC06,B01AC06,B01AC06,B01AC06,B01AC06,B01AC06,B01AC06,B01AC06,B01AC06,B01AC06,B01AC06,B01AC06,,M05BA04,M05BA04,M05BA04,M05BA04,M05BA04,M05BA04,M05BA04,M05BA04,M05BA04,M05BA04,M05BA04,M05BA04,M05BA04,M05BA04,M05BA04,M05BA04,M05BA04,M05BA04,M05BA04,M05BA04,M05BA04,M05BA…	V	1				3
236	0	64	1	,B01AA07,B01AA07,B01AA07,C01BD01,C01BD01,C08CA01,C08CA01,C08CA01,N03AF01,N03AF01,J01MA02,N05BA09,N05BA09,C07AB02,C07AB02,,C10AA03,G04CA02,G04BD07	M		1			1
237	1	69	2	,B01AA07,B01AA07,C01DA08,C01DA08,D02AX,D02AX,C01AA05,C01AA05,C01AA05,C01AA05,C01AA05,C01AA05,C01AA05,C01AA05,C01AA05,C01AA05,C01AA05,C01AA05,C01AA05,C01AA05,C01AA05,C01AA05,C01AA05,C01AA05,C01AA05,C01AA05,C01AA05,C01AA05,C01AA05,C01AA05,C01AA05,C09CA01,C09CA01,C09CA01,C09CA01,C09CA01,C09CA01,C09CA01,C09CA01,C09CA01,C09CA01,C09CA01,C09CA01,C09CA01,C09CA01,C09CA01,C09CA01,C09CA01,C09CA01,C09CA01,C0…	M		1			1
238	1	69	2	,B01AA07,B01AC08,B01AC08,R01AD08,M03BX01,M03BX01,S01GX02,C09CA01,C09CA01,A02BC01,A02BC01,,,,,,,,,,,,,,N06AX16,N06AX16,N06AX16,N06AX16,N06AX16,N06AX16	V		1			3
239	1	82	3	,B01AA07,B01AA07,B01AA07,B01AA07,J01FA10,D02AX,D02AX,A02BC05,A02BC05,A02BC05,A02BC05,A02BC05,A02BC05,A02BC05,A02BC05,A02BC05,A02BC05,A02BC05,A02BC05,A02BC05,A02BC05,A02BC05,A02BC05,A02BC05,A02BC05,A02BC05,A02BC05,A02BC05,A02BC05,A02BC05,A02BC05,A02BC05,A02BC05,C03CA01,C03CA01,C03CA01,C03CA01,C03CA01,C03CA01,C03CA01,C03CA01,C03CA01,C03CA01,C03CA01,C03CA01,C03CA01,C03CA01,C03CA01,C03CA01,C03CA01,C0…	V		1			1
240	1	25	1	,N06AX12	M					3
241	1	67	2	,B01AA07,B01AA07,B01AA07,B01AA07,D02AX,D02AX,D02AX,C09AA03,C07AB02,,C10AA01,R03BB04,R03BB04	M		1			3
242	0	62	1	,B01AA07,B01AA07,B01AA07,C07AB07,C07AB07,,,C09DB02,C09DB02,C10AA01,C10AA01	M		1			3
243	0	61	1	,B01AA07,C01BC04,C01BC04,C07AB02	M		1			1
244	0	75	3	,A11CC03,A11CC03,A11CC03,A11CC03,A02AD01,C10AA05,C10AA05,C10AA05,C10AA05,R03BB01,M04AC01,B01AA04,B01AA04,B01AA04,H02AA02,H02AA02,H02AA02,H02AA02,B01AB06,B02BA01,H02AB09,H02AB09,H02AB09,C01AA05,C01AA05,C01AA05,C01AA05,,C07AB02,C07AB02,C07AB02,J01XE01,N02AA05,N02AA05,N02AA05,N02AA05,N02AA05,N02AA05,N02AA05,N02AA05,A02BC02,A02BC02,A02BC02,A02BC02,A02BC02,N02BE01,,N02AX02,C03DB02,C03DB02	V		1	1		3
245	0	74	2		M					3
246	0	86	3	,C08CA01,C08CA01,A12AX,A12AX,D07AA02,D07AA02,D07AA02,C07AB02,C07AB02	V					3
247	1	68	2	,B01AA07,R06AX27,R06AX27,R06AX27,C07AB02,C07AB02,R01AC01,S01GX01,C10AA01,C10AA01,C10AA01,C07AA07	M		1			3
248	0	69	2	,L04AD02,C08CA01,C08CA01,A06AB02,A12AX,A12AX,A02BC05,A02BC05,A06AD65,H02AB06,C10AA01,C10AA01,L04AD02,A10BB03,A10BB03	V					3
249	0	55	1	,B01AA07,B01AA07,B01AA07,B01AA07,C01AA05,C01AA05,C07AB02,C07AB02,	M		1			3
250	1	67	2	,,B01AA04,B01AA04,B01AA04,B01AA04,A06AD11,S01XA20,S01XA20,N02BE01,,C07AA07,C07AA07,C07AA07,C07AA07,G03CA04,G03CA04,N05CD07,N05CD07,N05CD07,N02AX02	V		1			3
251	0	55	1	,B01AA07,B01AA07,B01AA07,C08CA01,C08CA01,C08CA01,N03AG01,A11CC05,S01XA20,,N03AG01,N03AG01,A02BC02,A02BC02,A02BC02,A02BC02,A02BC02,C07AA07,C07AA07,C07AA07,C09CA03,C09CA03,C09CA03	M		1			1
252	1	67	2	,B01AA07,B01AA07,C09DA01,C09DA01,C09CA01,C07AB02,C07AB02,C07AB02,,C10AA01,C10AA01,N02AX52	M		1			3
253	1	65	2	,B01AA07,M05BA04,M05BA04,A12AX,A12AX,,S01GX02,C01DA02,A02BC01,A02BC01,,C10AA01,C10AA01,C10AA01	M		1			1
254	0	56	1	,B01AA07,B01AA07,B01AA07,J01CR02,J01CR02,N07CA02,N07CA02,,B01AB06,B01AB06,C03CA01,C03CA01,C03CA01,,A10BB09,A10BB09,A10BB09,A10BB09,A10BB09,A10BB09,A07DA03,C01AA05,C01AA05,C01AA05,C01AA05,C01AA05,A10AE04,C09AA03,C09AA03,C09AA03,C09AA03,A10BA02,A10BA02,A10BA02,A10BA02,A03FA01,A03FA01,C07AB02,C07AB02,C08CA05,C08CA05,A02BC02,A02BC02,A02BC02,N02BE01,N02BE01,C10AA01,C03DA01,C03DA01,C03DA01,C03DA01,N02A…	V		1			1
255	1	55	1	,,N06AB05,N06AB05,N06AB05,N06AB05,H03AA01	V					1
256	0	87	3	,B01AA07,B01AA07,,C10AA05,C10AA05,C10AA05,C10AA05,C10AA05,C10AA05,C10AA05,C10AA05,C10AA05,C10AA05,C10AA05,C10AA05,C10AA05,C10AA05,C10AA05,C10AA05,C10AA05,C10AA05,C10AA05,C10AA05,C10AA05,C10AA05,C10AA05,C10AA05,C10AA05,C10AA05,,N03AF01,N03AF01,N03AF01,N03AF01,N03AF01,N03AF01,N03AF01,N03AF01,N03AF01,N03AF01,N03AF01,N03AF01,N03AF01,,D06AX01,C03CA01,C03CA01,C03CA01,C03CA01,C03CA01,C03CA01,C03CA01,C03…	M		1	1		3
257	1	71	2	,B01AA07,B01AA07,B01AA07,N07BA03,N07BA03,N07BA03,J01AA02,C03CA01,C03CA01,C09AA03,C07AB02,C07AB02,C08CA05,C08CA05,C08CA05,C08CA05,C08CA05,C08CA05,C01DA02,C10AA01	V		1			1
258	1	71	2	,B01AA07,B01AA07,B01AA07,B01AA07,C09AA02,C09AA02,C01AA05,C01AA05,C01AA05,,	V		1			3
259	1	74	2	,B01AA07,B01AA07,B01AA07,B01AA07,D07AC01,D07AC01,D07AC01,D02AX,D02AX,D02AX,A11CC05,D02AX,C07AB02,C07AB02,C07AB02,C07AB02,C07AB02,C07AB02,	V		1			1
260	1	74	2	,M05BA04,M05BA04,S01XA20,S01XA20,C10AA05,C10AA05,C10AA05,D10AX03,R05DA04,N06AX21,N06AX21,S01XA20,B01AA04,B03AA02,B03AA02,N06AB08,M05BB03,M05BB03,M05BB03,,C03AA03,C03AA03,,S01EA03,C07AB02,C07AB02,C07AB02,D06BX01,A06AD65,,A02BC02,A02BC02,,,J01AA07,J01AA07,S01CA01,S01CA01,N02AX02,N02AX02,R03AC02,A11CC05,S01BC11	V		1			1
261	1	74	2	,B01AA07,B01AA07,B01AA07,B01AA07,B01AA07,C01BD01,C09CA04,C10AA05,C10AA05,D07AC01,D07AC01,D07AC01,D02AE01,D02AE01,B01AC08,B01AC08,B01AC08,C02CA04,C10AA07,C10AA07,C10AA07,M01AB05,D07XC01,D07XC01,C02CA04,C02CA04,C03CA01,C03CA01,C03CA01,C09CA04,C09CA04,A06AD65,A06AD65,C07AB02,C07AB02,C07AB02,C07AB02,C07AB02,C01DA02,A02BC01,A02BC01,A02BC01,A02BC01,A02BC01,A02BC01,,H02AB06,C01DA14,C01DA14,C01DA14,C01DA…	M		1			3
262	1	73	2	,C10AA05,C10AA05,C10AA07,C10AA07,C03CA01,C03CA01,,C01DA14,C01AA05,C01AA05,C07AB02,C07AB02,C07AB02,C07AB02,C01DA14,C01DA14,A02BC01,A02BC01,A02BC01,A02BC01,B01AE07,B01AE07,,,C03DA01,C03DA01,,	V		1			3
263	1	58	1	,S01AA13,D07AA02	M					1
264	1	53	1		V					3
265	1	22	1		M					3
266	0	57	1	,R01AD01,R01AD01,,J01AA02,J01AA02,S01XA20,S01XA20,D02AX,S01GX02,A06AC01,A06AC01,C07AB02,C07AB02,C07AB02,C07AB02,C07AB02,C07AB02,C07AB02,C07AB02,C07AB02,C07AB02,C07AB02,C07AB02,C07AB02,C07AB02,C07AB02,C07AB02,C07AB02,C07AB02,C07AB02,C07AB02,C07AB02,D07XA01,,A02BC02,A02BC02,A02BC02,A02BC02,A02BC02,A02BC02,A02BC02,A02BC02,A02BC02,A02BC02,A02BC02,B01AF01,B01AF01,B01AF01,B01AF01,B01AF01,B01AF01,B01AF0…	V		1			3
267	1	79	3	,B01AA07,B01AA07,R03BB01,N02AB03,N02AB03,N02AB03,N02AB03,N02AB03,N02AB03,N02AB03,N02AB03,N02AB03,N02AB03,N02AB03,N02AB03,N02AB03,N02AB03,N02AB03,N02AB03,N02AB03,N02AB03,N02AB03,Y,Y,Y,Y,Y,Y,Y,Y,Y,Y,Y,Y,Y,Y,Y,Y,Y,Y,C01AA05,C01AA05,C01AA05,A06AD11,A06AD11,A06AD11,A06AD11,A06AD65,,C07AB02,C07AB02,R03AK06,R03AK06,R03AK06,C10AA01,C10AA01,H03BB02	V		1			3
268	0	91	3		M					1
269	0	71	2		M			1		3
270	1	44	1		M					3
271	1	62	1	,M01AE01,C07AB02,C07AB02,A02BC01,	M					3
272	1	33	1		V					3
273	1	58	1	,B01AC08,B01AC08,N02CX02,S01XA20,C07AA05,C07AA05	V					3
274	1	73	2	,C10AA05,C10AA05,A12AX,A12AX,B01AF02,B03BA03,C09AA03,C09AA03,C09AA03,,,B01AF01,B01AF01	M		1			3
275	0	67	2	,N06AA09,N06AA09,J01CA04,S01XA20,R01AD08,R01AD08,B03BA03,B03BA03,R01AX03,R01AX03,,R01AD09,G04BE03,G04BE03,G04BE03,G04BE03,S01XA20	M					1
276	1	26	1		M					3
277	0	61	1	,S02CA03,C03BA04,C03BA04,R01AD08,C09CA01,C09CA01,,N03AG01,N03AG01,S02CA03,B01AE07,S02CA06	M		1			1
278	0	65	2	,C07AA07,C07AA07,C07AA07	V					3
279	1	76	3	,B01AA07,B01AA07,C08CA12,C10AA07,C10AA07,C09AA03,C09AA03,A02BC02,A02BC02,N02BE01	M		1			1
280	0	69	2	,J01CR02,M01AB05,C03AA03,C03AA03,A02BC01,J07AM52	V					3
281	1	24	1	,G03AA07	V					3
282	0	56	1	,B01AA07,B01AA07,A10BB12,A10BB12,A10BB12,A10BA02,A10BA02,A10BA02,A10BA02,C09CA08,C09CA08,C10AA03,C10AA03,C10AA03,C07AA07,C07AA07,C07AA07	M		1			1
283	1	65	2	,C07AB03,C07AB03,C07AB03,C07AB03,B01AF02,B01AF02,R01AD08,R01AD08,R01AD08,R01AD08,,,C10AA03,C10AA03,A02BA02,R03AC02	M		1			1
284	0	69	2	,M01AH05,H02AB08,,A02BC02	V					1
285	0	74	2	,J01CR02,J01CR02,M01AE01,M01AE01,M01AE01,M01AE01,,,C03AA03,D01AC08,,,,,A06AD65,,C07AB02,,,,N02AX02,N02AX02,R03AC02	V					3
286	1	74	4	,B01AA07,B01AA07,B01AA07,B01AA07,B01AA07,,,R05DA04,R05DA04,C09AA02,C09AA02,C09AA02,C09AA02,C09AA02,C09AA02,C09AA02,C09AA02,C09AA02,C09AA02,C09AA02,C09AA02,C09AA02,C09AA02,C09AA02,C09AA02,C09AA02,C09AA02,C09AA02,C09AA02,C09AA02,C09AA02,C09AA02,C09AA02,C09AA02,C09AA02,B03AA02,B03AA02,B03AA02,B03AA02,H03AA01,H03AA01,H03AA01,H03AA01,H03AA01,H03AA01,H03AA01,H03AA01,H03AA01,H03AA01,H03AA01,H03AA01,H03A…	V		1		1	1
287	0	53	1	,B01AA07,B01AA07,B01AA07,B01AA07,,N06AB03,N06AB03,N06AB03,N06AB03,N06AB03,N06AB03,N06AB03,A02BC01,C07AA07	V		1			3
288	0	64	1	,B01AA07,B01AC08,B01AC08,C07AB07,C01BC04,C10AA01	M		1			1
289	1	60	1		V					3
290	1	63	1	,P01BB51,D07AC01,D07AC01,G02BA03	V					1
291	1	34	1	,J01CA04	M					1
292	1	96	3	,B01AA07,B01AA07,B01AA07,B01AA07,M01AB55,,,J01XE01,,D07BB01,,A03FA01,A03FA01,A03FA01,C07AB02,C07AB02,C07AB02,,C08CA05,C08CA05,C08CA05,C08CA05,A02BC01,A02BC01,A02BC01,A02BC01,A02BC01,,,,,,,,,S02CA04	V		1			1
293	0	78	3		M					3
294	1	59	1	,A02AD01,B01AC08,B01AC08,D07AD01,,A10BA02,A02BC02,A02BC02,C10AA01,A10BB03	M					3
295	1	77	3	,B01AA07,B01AA07,,,,,,,,,,,J01XD01,J01XD01,J01XD01,J01XD01,J01XD01,J01XD01,J01XD01,,A02BC01,A02BC01,D06BX01,D06BX01,D06BX01,D06BX01,D06BX01,D06BX01,D06BX01,D06BX01,,,,,,,,	M		1			3
296	0	47	1	,B01AA07,B01AA07,B01AA07,B01AA07,M04AC01,M01AB05,C01AA05,C01AA05,C01AA05,C09AA03,C09AA03,C09AA03,C07AB02,C07AB02,C07AB02,C08DA01,C08DA01	M		1			3
297	1	61	1	,H02AB02,H02AB02,C03AA03,C03AA03,D02AX,D02AX,A07DA03,,,A06AD65,,A03FA01,Y,Y,Y,Y,Y,Y,Y,Y,Y,A04AA01,A04AA01,A04AA01,C10AA01,L01BC06,L01BC06,L01BC06,L01BC06,L01BC06,L01BC06,L01BC06	V					1
298	1	78	3	,B01AA07,B01AA07,B01AA07,D02AX,D02AX,R05DA04,A11CC05,A11CC05,J01CF05,R01AD08,R01AD08,A10BA02,A10BA02,A10BA02,A10BA02,A10BA02,A10BA02,A10BA02,A10BA02,A10BA02,A10BA02,A10BA02,A10BA02,A10BA02,A10BA02,A10BA02,A10BA02,A10BA02,A10BA02,A10BA02,A10BA02,A10BA02,A10BA02,A10BA02,A10BA02,A10BA02,A10BA02,C10AA07,C10AA07,C10AA07,C10AA07,C10AA07,C10AA07,C10AA07,C10AA07,C10AA07,C10AA07,C10AA07,C10AA07,C10AA07,C1…	V		1			3
299	0	39	1	,,M05BA04,M03BX01,M03BX01,M03BX01,A12AX,A12AX,A12AX,J01MA02,J01MA02,J01MA02,N03AE01,N03AE01,,,,,,,,,,,,J01CF05,J01CF05,J01CF05,B01AB06,B01AB06,,,D01AC02,D07XA01,D07XA01,D07XA01,,A06AG10,A06AG10,,N03AE01,,,,,,,M03BX02,M03BX02,M03BX02,,B05CB01	M		1			3
300	1	87	3	,B01AA07,S01ED51,S01ED51,S01AA01,R01AD08,C03CA01,C03CA01,C03CA01,C03CA01,C03CA01,C03CA01,C03CA01,C03CA01,C03CA01,C03CA01,C03CA01,C03CA01,C03CA01,C03CA01,C03CA01,C03CA01,C03CA01,C03CA01,C03CA01,C03CA01,C03CA01,C03CA01,C03CA01,C03CA01,C03CA01,C03CA01,D07AA02,D01AE15,S01EE01,S01EE01,C09CA01,C09CA01,C09CA01,C09CA01,C09CA01,C09CA01,C09CA01,C09CA01,C09CA01,C09CA01,C09CA01,C09CA01,C09CA01,C09CA01,C09CA0…	V		1			3
301	0	60	1	,B01AA07,B01AA07,B01AA07,B01AA07,B01AA07,B01AA07,B01AA07,,N06AB05,N06AB05,N06AB05,N06AB05,C10AA01,C10AA01,C10AA01,C10AA01	M		1			3
302	0	97	3	,B01AC06,B01AC06,B01AC06,B01AC06,B01AC06,B01AC06,B01AC06,B01AC06,B01AC06,B01AC06,B01AC06,B01AC06,B01AC06,B01AC06,B01AC06,B01AC06,B01AC06,B01AC06,B01AC06,B01AC06,B01AC06,B01AC06,B01AC06,B01AC06,B01AC06,B01AC06,D02AX,D02AX,D02AX,,S01XA20,C03CA01,C03CA01,C03CA01,C03CA01,C03CA01,C03CA01,C03CA01,C03CA01,C03CA01,C03CA01,C03CA01,C03CA01,C03CA01,C03CA01,C03CA01,C03CA01,C03CA01,C03CA01,C03CA01,C03CA01,C03…	V	1				3
303	1	88	3	,B01AA07,B01AA07,B01AA07,C03BA04,C03BA04,C03BA04,C03BA04,C03BA04,C03BA04,C03BA04,C03BA04,C03BA04,C03BA04,C03BA04,C03BA04,C03BA04,C03BA04,C03BA04,C03BA04,C03BA04,C03BA04,C03BA04,C03BA04,C03BA04,C03BA04,C03BA04,C03BA04,C03BA04,C03BA04,S01XA20,S01XA20,S01XA20,C01AA05,C01AA05,C01AA05,C01AA05,C01AA05,C01AA05,C01AA05,C01AA05,C01AA05,C01AA05,C01AA05,C01AA05,C01AA05,C01AA05,C01AA05,C01AA05,C01AA05,C01AA0…	V		1			3
304	0	64	1	,B01AA04,,N02AA59,N02AA59,C10AA01,C10AA01,C07AA07,C07AA07,R03BB04,D10AD01	M		1			1
305	1	51	1		M					3
306	0	91	3		V					1
307	1	81	3	,B01AA07,B01AA07,B01AA07,B01AA07,A02BC05,A02BC05,A02BC05,A02BC05,A02BC05,A02BC05,A02BC05,A02BC05,A02BC05,A02BC05,A02BC05,A02BC05,A02BC05,A02BC05,A02BC05,A02BC05,A02BC05,A02BC05,A02BC05,A02BC05,A02BC05,A02BC05,A02BC05,A02BC05,A02BC05,A02BC05,J01CF05,C03AA03,C03AA03,C03AA03,C03AA03,C03AA03,C03AA03,C03AA03,C03AA03,C03AA03,C03AA03,C03AA03,C03AA03,C03AA03,C03AA03,C03AA03,C03AA03,C03AA03,C03AA03,C03AA0…	V		1			3
308	1	58	1	,C03AA03,	V					1
309	1	83	3	,B01AA07,B01AA07,B01AA07,B01AA07,B01AA07,B01AA07,B01AC06,B01AC06,B01AC06,B01AC06,B01AC06,B01AC06,A11CC03,A11CC03,A11CC03,A11CC03,A11CC03,A11CC03,A11CC03,A11CC03,,C08DB01,C08DB01,C08DB01,C08DB01,C08DB01,C08DB01,C08DB01,C08DB01,C03CA01,C03CA01,C03CA01,C03CA01,C03CA01,C03CA01,,,,,C07AB02,C07AB02,C07AB02,C07AB02,C07AB02,C07AB02,A11EB,A11EB,A11EB,A11EB,A11EB,A11EB,C01DA02,C01DA02,C01DA02,C01DA02,C01DA…	M	1	1			3
310	0	73	2	,M04AC01,M04AC01,S01XA20,S01XA20,S01XA20,S01XA20,S01XA20,,C03AA03,C03AA03,C03AA03,C03AA03,,C09AA03,C09AA03,C09AA03,C09AA03,C07AB02,C07AB02,C07AB02,C07AB02,C07AB02,C08CA05,C08CA05,C08CA05,C08CA05,C10AA03,C10AA03,H03BB02,H03BB02,H03BB02,H03BB02,H03AA01,H03AA01,H03AA01,H03AA01,H03AA01,S01XA20,S01XA20,S01XA20	V					1
311	1	66	2	,B01AA07,B01AA07,B01AA07,B01AA07,C10AA05,C10AA05,C10AA05,C03AA03,C03AA03,C03AA03,C07AB02,C07AB02,C07AB02	V		1			3
312	1	37	1	,R01AD01,M01AB05,C07AB02,C07AB02,A02BC01,A02BA02,C10AA01,C10AA01,N02AX02	M					3
313	1	80	3	,B01AA07,B01AA07,S01AA13,C03CA01,H02AB08,C09AA03,C09AA03,C09AA03,C07AB02,R03BB04,R03BB04	M		1			1
314	0	73	2	,J01CA04,B01AC08,,C07AB02,C07AB02,R03AC02	V					3
315	1	81	3	,B01AA07,,,,,,,,,,,S01ED51,S01ED51,S01ED51,S01ED51,S01ED51,C03AA03,C03AA03,C03AA03,C03AA03,C03AA03,C03AA03,C03AA03,C03AA03,C03AA03,C03AA03,C03AA03,C03AA03,C03AA03,C03AA03,C03AA03,C03AA03,C03AA03,C03AA03,C03AA03,C03AA03,C03AA03,C03AA03,C03AA03,C03AA03,C03AA03,C03AA03,C01AA05,C01AA05,C01AA05,C01AA05,C01AA05,C01AA05,C01AA05,C01AA05,C01AA05,C01AA05,C01AA05,C01AA05,C01AA05,C01AA05,C01AA05,C01AA05,C01A…	M		1			1
316	0	64	1	,B01AA07,B01AA07,B01AA07,G04CA01,G04CA01,G04CA01,G04CA01,G04CA01,G04CA01,G04CA01,G04CA01,G04CA01,G04CA01,G04CA01,G04CA01,G04CA01,G04CA01,G04CA01,G04CA01,G04CA01,G04CA01,G04CA01,G04CA01,G04CA01,G04CA01,G04CA01,G04CA01,G04CA01,G04CA01,C09CA06,C09CA06,C09CA06,C09CA06,C09CA06,C09CA06,C09CA06,C09CA06,C09CA06,C09CA06,C09CA06,C09CA06,C09CA06,C09CA06,C09CA06,C09CA06,C09CA06,C09CA06,C09CA06,C09CA06,C09CA0…	M		1			1
317	1	47	1		M					1
318	1	75	3	,B01AA07,B01AA07,C10AA05,C10AA05,R03BB01,,,C03CA02,C03CA02,C03CA02,C03CA02,C03CA02,C03CA02,C03CA02,C03CA02,C03CA02,C03CA02,C03CA02,C03CA02,,,,,,,,,C03CA01,C03CA01,N05AD01,N05AD01,N05AD01,N05AD01,N05AD01,,B05BB01,C01AA05,C01AA05,C01AA05,C01AA05,C01AA05,,N05BA06,N05BA06,N05BA06,N05BA06,N05BA06,B05BB01,N05BA04,A02BC02,A02BC02,A02BC02,A02BC02,A02BC02,R03AK06,R03AK06,R03AK06,R03BB04,R03BB04,R03BB04,R0…	M		1			1
319	0	99	3		V					3
320	0	53	1	,B01AA07,B01AA07,B01AC08,B01AC08,B01AC08,B01AC08,B01AC08,B01AC08,B01AC08,B01AC08,B01AC08,B01AC08,B01AC08,B01AC08,B01AC08,B01AC08,B01AC08,B01AC08,B01AC08,B01AC08,B01AC08,B01AC08,B01AC08,C10AA07,,,A10BA02,A10BA02,A10BA02,A10BA02,A10BA02,A10BA02,A10BA02,A10BA02,A10BA02,A10BA02,A10BA02,A10BA02,A10BA02,A10BA02,A10BA02,A10BA02,A10BA02,A10BA02,A10BA02,A10BA02,A10BA02,A10BA02,A10BA02,A10BA02,A10BA02,A10B…	V		1			3
321	0	84	3	,B01AA07,A11CC03,A11CC03,A11CC03,A11CC03,A11CC03,A11CC03,A11CC03,A11CC03,A11CC03,M04AA01,M04AA01,M04AA01,M04AA01,M04AA01,M04AA01,M04AA01,M04AA01,M04AA01,H03BB01,H03BB01,H03BB01,H03BB01,H03BB01,H03BB01,H03BB01,H03BB01,H03BB01,S01XA20,N02AB03,N02AB03,Y,Y,Y,Y,Y,Y,Y,Y,Y,Y,Y,Y,C01AA05,C01AA05,C01AA05,C01AA05,C01AA05,C01AA05,C01AA05,C01AA05,C01AA05,C03CA01,C03CA01,C03CA01,C03CA01,C03CA01,C03CA01,C03CA0…	V		1	1		3
322	0	72	2	,S01XA20,S01XA20,A12AX,A12AX,A12AX,A12AX,A12AX,A12AX,A12AX,A12AX,A12AX,A12AX,A12AX,A12AX,A12AX,A12AX,A12AX,A12AX,A12AX,A12AX,A12AX,A12AX,A12AX,A12AX,A12AX,A12AX,B01AC04,B01AC04,B01AC04,B01AC04,B01AC04,B01AC04,B01AC04,B01AC04,B01AC04,B01AC04,B01AC04,B01AC04,B01AC04,B01AC04,B01AC04,B01AC04,B01AC04,B01AC04,B01AC04,B01AC04,B01AC04,B01AC04,B01AC04,B01AC04,H02AB02,H02AB02,B03AA07,B03AA07,B03AA07,B03AA0…	V					3
323	1	59	1		M					1
324	0	85	3	,B01AC06,B01AC06,B01AC06,B01AC06,B01AC06,,M04AA01,M04AA01,M04AA01,M04AA01,M04AA01,R03BB01,R03BB01,R03BB01,R03BB01,M04AC01,M04AC01,M04AC01,M04AC01,M04AC01,M04AC01,M04AC01,,C03CA01,C03CA01,C03CA01,C03CA01,C03CA01,C01DA08,C01DA08,C01DA08,C01DA08,A12AX,A12AX,A12AX,A12AX,A12AX,A06AD65,A06AD65,A06AD65,A06AD65,C07AB02,C07AB02,C07AB02,C07AB02,C07AB02,C01DA14,C01DA14,C01DA14,C01DA14,C01DA14,A02BC02,A02BC0…	M	1				3
325	1	76	3	,B01AA07,B01AA07,B01AA07,B01AA07,,M05BA04,M05BA04,M05BA04,M05BA04,C07AB03,C07AB03,C07AB03,C07AB03,R03BB01,D08AG02,D08AG02,D08AG02,D08AG02,B03BB01,B03BB01,B03BB01,B03BB01,B02BA01,A12AX,A12AX,A12AX,A12AX,A07DA03,A07DA03,A07DA03,A07DA03,L04AX03,L04AX03,L04AX03,L04AX03,A02BC02,A02BC02,A02BC02,A02BC02,N02BE01,N02BE01,N02BE01,N02BE01,P01BA02,P01BA02,P01BA02,P01BA02,H02AB07,H02AB07,H02AB07,H02AB07,A11DA…	M		1			3
326	1	78	3	,B01AA07,B01AA07,B01AA07,B01AA07,B01AA07,B01AA07,C08CA01,C08CA01,C08CA01,C08CA01,C08CA01,C08CA01,A12AX,,,,,,,A12AX,A12AX,A12AX,A12AX,A12AX,A06AD11,A06AD11,A06AD11,A06AD11,A06AD11,A06AD11,,,C07AB02,C07AB02,C07AB02,C07AB02,C07AB02,C07AB02,M01AE02,M01AE02,M01AE02,M01AE02,M01AE02,M01AE02,M01AE02,N02AA05,N02AA05,N02AA05,N02AA05,N02AA05,N02AA05,A02BC02,A02BC02,A02BC02,A02BC02,A02BC02,A02BC02,N02BE01,N0…	V		1			3
327	1	89	3	,B01AA07,B01AA07,B01AA07,B01AA07,B01AA07,B01AA07,,,,,,A12AX,,,,,,,B03AA02,B03AA02,B03AA02,B03AA02,B03AA02,C03CA01,C03CA01,C03CA01,C03CA01,C03CA01,C03CA01,,,,B03BA03,B03BA03,B03BA03,A12AX,A12AX,A12AX,A12AX,A12AX,,C01AA05,C01AA05,C01AA05,C01AA05,C01AA05,C01AA05,A10AE04,A10AE04,,,A06AD65,A06AD65,A06AD65,A06AD65,A06AD65,A06AD65,A10BA02,A10BA02,A10BA02,A10BA02,A10BA02,A10BA02,C07AB02,C07AB02,C07AB02,C…	V		1			3
328	1	72	2	,S01EC01,S01XA20,B01AC08,B01AC08,B01AC04,B01AC04,S01ED51,S01XA20,B03AA02,B03AA02,C03CA01,C03CA01,C03CA01,C09AA03,C09AA03,C09AA03,,,C07AB02,C07AB02,C07AB02,A02BC01,A02BC01,N05BA04,N05BA04,N05BA04,N05BA04,N05BA04,N05BA04,N05BA04,N05BA04,N05BA04,B01AE07,B01AE07,C10AA01,C10AA01,R03BB04,R03BB04	M		1			3
329	0	72	2	,J01XE01,J01XE01	M					3
330	0	54	1		M			1		3
331	0	83	3		M					3
332	1	68	2	,B01AA07,B01AA07,B01AA07,C03AA03,C03AA03,C03AA03,C03AA03,C03AA03,C03AA03,C09AA03,C09AA03,C09AA03,C07AB02,C07AB02,C07AB02,C07AB02,C10AA01,C10AA01,C10AA01	M		1			1
333	0	66	2	,B01AC06,B01AC06,B01AC06,B01AC06,C10AA07,C10AA07,C10AA07,C10AA07,A11CC05,A11CC05,H03AA01,H03AA01,C03AA03,C03AA03,C03AA03,C03AA03,C09AA04,C09AA04,C09AA04,C09AA04,H03BB02,H03BB02,H03BB02,H03BB02	M	1				1
334	0	73	2	,R05CB01,R05CB01,R05CB01,J01CE05,N05BA01,N05BA01	V					1
335	1	76	3	,B01AA07,B01AA07,B01AA07,B01AA07,C09CA01,C09CA01,C10AA07,C10AA07,C10AA07,C10AA07,C09CA01,C09CA01,C07AB02,C07AB02,C07AB02,C07AB02,C08CA05,C08CA05,C08CA05,C08CA05	M		1			2
336	1	73	2	,B01AA07,B01AA07,N06AG02,N06AG02,N06AG02,N07CA01,N07CA01,N07CA01,N07CA01,R05DA04,A11CC05,A11CC05,A11CC05,A11CC05,N05CD01,N05CD01,N05CD01,N05CD01,N05CD01,N05CD01,N05CD01,N05CD01,N05CD01,N05CD01,N05CD01,N05CD01,C03CA01,C03CA01,C03CA01,C03CA01,,N06AG02,N06AG02,N06AG02,N05BA04,N05BA04,N05BA04,N05BA04,N05BA04,N05BA04,N05BA04,N05BA04,N05BA04,N05BA04,N05BA04,N05BA04,A02BC02,A02BC02,A02BC02,A02BC02,N02BE…	V		1			3
337	1	92	5	,B01AA07,B01AA07,B01AA07,B01AA07,B01AA07,B01AA07,S01AA01,S01AA01,D01AC20,D01AC20,D01AC20,D01AC20,D01AC20,,D01AC20,D01AC20,C01AA05,C01AA05,C01AA05,C01AA05,C01AA05,C01AA05,C01AA05,A06AD65,A06AD65,N05CD02,N02BE01,N02BE01	V		1		1	1
338	0	91	3		V					3
339	1	66	2	,B01AA07,C07AB02,C07AB02,C07AB02,N05CD07,N05CD07,N05CD07,N05CD07	M		1			1
340	1	74	2	,C03AA03,C03AA03,C03AA03,C03AA03,,C01AA05,C01AA05,C01AA05,C01AA05,C01AA05,C01AA05,C09AA03,C09AA03,C09AA03,C09AA03,C07AB02,C07AB02,C07AB02,C07AB02,B01AE07,B01AE07,B01AE07	V		1			2
341	1	81	3	,B01AA07,B01AA07,B01AA07,B01AA07,D10AD01,C01AA05,C01AA05,C01AA05,C01AA05,N04BA02,N04BA02,C09AA03,C09AA03,C09AA03,C09AA03,A06AD65,A06AD65,C07AB02,C07AB02,C07AB02,C07AB02,C07AB02,C07AB02,C07AB02,C07AB02,A06AD65,A06AD65,C08CA05,C08CA05,C08CA05,C08CA05,C08CA05,C08CA05,A02BC02,A02BC02,A02BC02,A02BC02,C10AA01,C10AA01,C10AA01,C10AA01,N04BA02,N04BA02,C03DB02,C03DB02,C03DB02,C03DB02	V		1			1
342	1	68	2	,B01AA07,B01AA07,B01AA07,B01AA07,C07AB02,C07AB02,C07AB02,C07AB02	M		1			1
343	0	69	2	,C01BC04,,C01BC04,D07AB09,H03AA01,H03AA01,D07AB09,D07AB09	V					1
344	1	77	3	,R05CB01,C01BD01,C01BD01,C01BD01,C01BD01,C01BD01,C01BD01,C01BD01,C01BD01,C01BD01,C01BD01,C01BD01,J01CR02,J01CR02,,,A03BB01,A03BB01,C01DA08,J01MA02,,,,,,,,,,,A03FA03,N05CD08,N05CD08,N02AB03,,,,N02AB03,R05CB01,R05CB01,R05CB01,B03BB01,B03BB01,B03BB01,B03BB01,B03BB01,B03BB01,B03BB01,B03BB01,B03BB01,B03BB01,B03BB01,B01AB06,C03CA01,C03CA01,C03CA01,C03CA01,C03CA01,C03CA01,C03CA01,C03CA01,C03CA01,C03CA01…	V		1			1
345	1	71	2	,B01AA07,B01AA07,B01AA07,B01AA07,S01ED51,S01ED51,S01ED51,S01ED51,S01ED51,S01ED51,A02BC05,A02BC05,A02BC05,A02BC05,A02BC05,,S01ED51,S01ED51,S01ED51,S01ED51,S01ED51,S01ED51,C01AA05,C01AA05,C08DA01,C08DA01,C08DA01,C08DA01,C08DA01,C08DA01,C08DA01,C08DA01,C08DA01	V		1			2
346	1	83	3	,B01AA07,B01AA07,B01AA07,B01AA07,B01AA07,B01AA07,C08CA01,C08CA01,M04AC01,M04AC01,D11AC,D11AC,D01AC20,,D01AC08,D01AC08,D01AC08,D01AC08,C01AA05,C01AA05,C09AA03,C09AA03,C07BB02,C07BB02,C07BB02,C07BB02,C01DA14,C01DA14,C10AA01,C10AA01,C10AA01,C10AA01	M		1			2
347	0	63	1	,B01AA07,B01AA07,B01AA07,B01AA07,,J01XE01,C07AB02,C07AB02,C07AB02,C07AB02,J01XE01,A02BC01,A02BC01,C10AA01,C10AA01,C10AA01,C10AA01	V		1			3
348	0	90	3	,B01AC06,B01AC06,B01AC06,B01AC06,B01AC06,B01AC06,B01AC06,B01AC06,B01AC06,B01AC08,B01AC08,B01AC08,B01AC08,B01AC08,B01AC08,B01AC08,B01AC08,B01AC08,B01AC08,B01AC08,B01AC08,B01AC08,B01AC08,B01AC08,B01AC08,B01AC08,S01AA01,S01AA01,S01AA01,B01AC04,B01AC04,B01AC04,B01AC04,B01AC04,B01AC04,B01AC04,B01AC04,B01AC04,B01AC04,B01AC04,B01AC04,B01AC04,B01AC04,B01AC04,B01AC04,B01AC04,B01AC04,B01AC04,B01AC04,B01AC0…	M					1
349	1	76	3	,B01AA07,B01AA07,B01AA07,B01AA07,A06AB02,M01AE01,M01AE01,C07AB02,C07AB02,C07AB02,C07AB02,A06AD65,N02BE51,N02BE51,N02BE51,C03DA01,C03DA01	M		1			1
350	1	80	3	,B01AA07,B01AA07,B01AA07,B01AA07,M04AA01,M04AA01,M04AA01,M04AA01,B03XA02,B03XA02,B03XA02,,,C07AG02,C07AG02,C07AG02,C07AG02,C07AG02,C07AG02,,,,,,A11CC05,A11CC05,A11CC05,A11CC05,C03CA01,C03CA01,C03CA01,C03CA01,B03BA03,B03BA03,D02AX,D02AX,D02AX,D02AX,D02AX,D02AX,D02AX,D02AX,C01AA05,C01AA05,C01AA05,C01AA05,A06AD65,C09AA03,C09AA03,C09AA03,C09AA03,A06AD65,A10AD05,A10AD05,A10AD05,A10AD05,A10AD05,A10AD05…	V		1			2
351	1	72	2	,B01AA07,B01AA07,B01AA07,B01AA07,B01AA07,B01AA07,A11CC03,A11CC03,M04AC01,M04AC01,M04AC01,M04AC01,A11CC05,A11CC05,A11CC05,A11CC05,S01XA20,C03CA01,C03CA01,C03AA03,C03AA03,C03AA03,C03AA03,C03AA03,C03AA03,C08CA13,C09CA01,C09CA01,C09CA01,C09CA01,C09CA01,C09CA01,C07AB02,C07AB02,C07AB02,C07AB02,C07AB02,C07AB02,N02BE01,,,,,	V		1			1
352	1	73	2	,B01AA07,B01AA07,B01AA07,B01AA07,B01AA07,B01AA07,B01AA07,B01AA07,C03BA04,C03BA04,C03BA04,C03BA04,C09AA03,C09AA03,C09AA03,C09AA03,C07AB02,C07AB02,C07AB02,C07AB02,	M		1			3
353	0	77	3	,B01AA07,B01AA07,B01AA07,B01AA07,B01AA07,B01AA07,A11CC03,A11CC03,A11CC03,A11CC03,C10AA05,C10AA05,A12AA04,A12AA04,A12AA04,A12AA04,C03AA03,C03AA03,C03AA03,C03AA03,C10AA05,C10AA05,C09AA03,C09AA03,C09AA03,C09AA03,C09CA01,C09CA01,C09CA01,C09CA01,J01XX01,J01XX01,N02AA01,N02AA01	V		1	1		1
354	0	69	2	,,N05AH02,N06DA03,N06DA03,M01AE01,M01AE01,M01AE01,M01AE01,M01AE01,M01AE01,N04BA02,N04BA02,N04BA02,N04BA02,N04BA02,A02BC01,A02BC01,A02BC01,A02BC01,A02BC01,A02BC01,N03AE01,N03AE01,N06AX16,N06AX16,N06AX16	M					2
355	0	63	1	,B01AA07,B01AA07,C03AA03,C03AA03,C03AA03,C03AA03,C01AA05,C01AA05,C01AA05,C01AA05,C07AA07,C07AA07,C07AA07,C07AA07	V		1			3
356	0	83	3	,B01AC06,C08CA01,C08CA01,C08CA01,C08CA01,,C09CA06,C09CA06,C09CA06,C09CA06,B01AC08,B01AC08,B01AC08,B01AC08,N03AE01,N03AE01,N03AE01,N03AE01,B01AC04,B01AC04,,J01CF05,J01CF05,B03BB01,B03BB01,B03BB01,C03CA01,C03CA01,C03CA01,C03CA01,C03DA04,C03DA04,C03DA04,C03DA04,S01EE01,S01EE01,,,,L04AX03,L04AX03,C07AB02,C07AB02,C07AB02,C07AB02,A02BC02,A02BC02,A02BC02,A02BC02,C10AA01,C10AA01,C10AA01,C10AA01	V	1				1
357	0	85	3	,B01AC06,B01AC06,B01AC06,B01AC06,B01AC06,B01AC06,B01AC06,B01AC06,B01AC06,B01AC06,B01AC06,B01AC06,B01AC06,B01AC06,B01AC06,B01AC06,B01AC06,B01AC06,B01AC06,B01AC06,B01AC06,B01AC06,B01AC06,B01AC06,B01AC06,B01AC06,J01CA04,J01CA04,A12AX,A12AX,A12AX,A12AX,A12AX,A12AX,A12AX,A12AX,A12AX,A12AX,A12AX,A12AX,A12AX,A12AX,A12AX,A12AX,A12AX,A12AX,A12AX,A12AX,A12AX,A12AX,A12AX,A12AX,A12AX,A12AX,R05DA04,R05DA04,,,…	V	1				2
358	0	83	3	,A11CC05,A11CC05,A11CC05,A11CC05	M					3
359	1	82	3	,B01AA07,B01AA07,B01AA07,B01AA07,B01AA07,B01AA07,A11CC05,A11CC05,A11CC05,C03AA03,C03AA03,C03AA03,C03AA03,C09CA01,C09CA01,C09CA01,C09CA01,C07AB02,C07AB02,C07AB02,C07AB02,J01XX01,J01XX01	V		1			3
360	0	64	1	,M01AH05,M01AH05,M01AH05,M01AH05,N07CA01,N07CA01,N07CA01,N07CA01,A02BC05,A02BC05,A02BC05,A02BC05,A06AD65,A06AG11,A06AG11,A06AD65,B01AE07,B01AE07,B01AE07,B01AE07,C10AA01,C10AA01,C07AA07,C07AA07,C07AA07,C07AA07,R03BB04,R03BB04,C08DA01,C08DA01,C08DA01,C08DA01	V		1			1
361	1	82	3	,B01AA07,B01AA07,B01AA07,B01AA07,B01AA07,B01AA07,B01AA07,B01AA07,C08CA01,C08CA01,C08CA01,C08CA01,A06AD65,A06AD65,A06AD65,A06AD65,C07AA07,C07AA07,C07AA07,C07AA07	M		1			2
362	1	58	1	,B01AC24,B01AC24,B01AC24,B01AC24,B01AC24,B01AC24,B01AC08,B01AC08,B01AC08,B01AC08,C10AA07,C10AA07,C10AA07,C10AA07,H02AB02,C01BC04,C01BC04,,,A02AA04,N02AA05,N02AA05,A02BC02,A02BC02,A02BC02,A02BC02,A02BC02,N02AA59,N02AA59,N02AA59,N02AA59,N02BE01,C07AA07,C07AA07,C07AA07,C07AA07	M					1
363	1	86	3	,B01AA07,B01AA07,B01AA07,B01AA07,B01AA07,B01AA07,A12AX,A12AX,A12AX,A12AX,A12AX,A12AX,A12AX,A12AX,A12AX,A12AX,A12AX,A12AX,A12AX,A12AX,A12AX,A12AX,A12AX,A12AX,A12AX,A12AX,A12AX,A12AX,A12AX,A12AX,A12AX,A12AX,C03CA01,C03CA01,C03CA01,C03CA01,C03CA01,C03CA01,C03CA01,C03CA01,C03CA01,C03CA01,C03CA01,C03CA01,C03CA01,C03CA01,C03CA01,C03CA01,C03CA01,C03CA01,C03CA01,C03CA01,C03CA01,C03CA01,C03CA01,C03CA01,C0…	V		1			1
364	0	59	1	,D01AC01,R06AX27,R06AX27,R06AX27,R06AX27,C09AA02,C09AA02,C09AA02,C09AA02,A06AD65,A06AD65,B01AE07,B01AE07,B01AE07,B01AE07,C10AA01,C10AA01,C10AA01,C10AA01,C03EA01,C03EA01,C03EA01,C03EA01,C08DA01,C08DA01,C08DA01,C08DA01	V		1			2
365	0	83	3	,,,,,N01BB52,,,D05AA,,A06AC01,A06AC01,C07AB02,C07AB02,C07AB02,C07AB02,A06AG11,C10AA01,C10AA01,C10AA01,C10AA01	M					3
366	1	77	3	,B01AA07,B01AA07,A06AD65,C07AB02,C07AB02,C07AB02,C07AB02,N02AA05,N02AA05	M		1			1
367	0	64	1	,B01AA07,B01AA07,C10AA05,C10AA05,C10AA05,C10AA05,C07AB02,C07AB02,N02AA59	M		1			3
368	0	89	3	,B01AA07,B01AA07,B01AA07,B01AA07,J01CR02,J01CR02,C09AA02,C09AA02,C09AA02,C09AA02,,,D01AC08,D01AC08,C01AA05,C01AA05,C01AA05,C01AA05,C07AB02,C07AB02,C07AB02,C07AB02,A02BC02,A02BC02,N02BE01,N02BE01,,,,,J01EA01,J01EA01,S01XA20,S01XA20	V		1	1		1
369	1	84	3	,B01AA07,B01AA07,B01AA07,B01AA07,C10AA07,C10AA07,C10AA07,C10AA07,A07DA03,A11CC05,A11CC05,A11CC05,A11CC05,C03CA01,C03CA01,C03CA01,C03CA01,B03BA03,B03BA03,B03BA03,B03BA03,C01AA05,C01AA05,C01AA05,C01AA05,A07DA03,C07AB02,C07AB02,C07AB02,C07AB02,A02BC01,A02BC01,A02BC01,A02BC01,A02BC01,A02BC01,A06AC01,A06AC01,A06AC01,D05AX52	M		1			1
370	1	56	1	,C07AB02,C07AB02,C07AB02,C07AB02,D07AB09,D07AB09	V					1
371	1	62	1	,B03AA02,B03AA02,C07AB02,C07AB02,C07AB02,C07AB02,N05BA04,N05BA04	V					2
372	1	88	3	,S01XA20,S01XA20,C03CA01,C03CA01,C03CA01,C03CA01,C03CA01,C03CA01,C03CA01,C03CA01,C03CA01,C03CA01,C03CA01,C03CA01,C03CA01,C03CA01,C03CA01,C03CA01,C03CA01,C03CA01,C03CA01,C03CA01,C03CA01,C03CA01,C03CA01,C03CA01,C03CA01,C03CA01,C03CA01,C03CA01,C03CA01,C03CA01,C03CA01,C03CA01,,,,,N05AD01,N05AD01,N05AD01,N05AD01,N05AD01,N05AD01,N05AD01,N05AD01,N05AD01,N05AD01,N05AD01,N05AD01,N05AD01,N05AD01,N05AD01,N0…	V		1			1
373	1	82	3	,B01AA07,B01AA07,B01AA07,B01AA07,R03BB01,,,,C03CA01,C03CA01,A10AC01,A10AC01,A10AC01,A10AC01,A10AC01,A10AC01,R03BB01,D02AX,D02AX,C01AA05,C01AA05,C01AA05,C01AA05,C09AA03,C09AA03,C09AA03,C09AA03,A10BA02,A10BA02,C07AB02,C07AB02,C07AB02,C07AB02,,,,,,,,,A02BC02,A02BC02,A02BC02,A02BC02,R03AC12,R03AC12,R03AC12,R03AC12,R03AC12,R03AC12,R03AC12,R03AC12,N02AX02,N02AX02	V		1			2
374	1	84	3	,B01AA07,B01AA07,R05CB01,C10AA05,C10AA05,C10AA05,C10AA05,R03BB04,R03BB04,R03BB04,R03BB04,R03BB04,R03BB04,R03BB04,R03BB04,R03BB04,R03BB04,C08DA01,C08DA01,C08DA01,C08DA01,A11EA	M		1			1
375	1	83	3	,C10AA05,,A12AX,A12AX,,,,,,,,,,,,A02BC05,A02BC05,A02BC05,A02BC05,A02BC05,A02BC05,A02BC05,A02BC05,A02BC05,A02BC05,A02BC05,A02BC05,A02BC05,A02BC05,A02BC05,A02BC05,A02BC05,A02BC05,A02BC05,B01AA04,B01AA04,C03CA01,C03CA01,C03CA01,C03CA01,C03CA01,C03CA01,C03CA01,C03CA01,C03CA01,C03CA01,C03CA01,C03CA01,C03CA01,C03CA01,C03CA01,C03CA01,C03CA01,C03CA01,C03CA01,C03CA01,C03CA01,D06AX01,,A06AD11,A06AD11,,,,,,…	V		1			1
376	1	65	2	,B01AA07,B01AA07,B01AA07,B01AA07,B01AA07,B01AA07,B01AA07,B01AA07,B01AA07,B01AA07,B01AA07,B01AA07,B01AA07,N06AA09,N06AA09,N06AA09,N06AA09,N06AA09,N06AA09,N06AA09,N06AA09,N06AA09,N06AA09,N06AA09,N06AA09,N06AA09,J01CR02,J01CR02,,D08AG02,N02AE01,N02AE01,N02AE01,N02AE01,A07DA03,M01AB05,M01AB05,A03FA03,A03FA03,S01XA20,,,B03AA02,B03AA02,B03AA02,B03AA02,B03AA02,B03AA02,B03AA02,B03AA02,C03CA01,C03CA01,C03…	V		1			1
377	0	57	1	,B01AA07,B01AA07,B01AA07,B01AA07,B01AA07,B01AA07,B01AA07,B01AA07,B01AC06,B01AC06,C10AA07,C10AA07,,C09AA03,C09AA03,C07AB02,C07AB02,A02BC02,A02BC02	M	1	1			1
378	1	90	3	,B01AA07,B01AA07,B01AA07,,J01CR02,J01CR02,J01CR02,J01CR02,,,C03CA01,C03CA01,C03CA01,C03CA01,C03CA01,C03CA01,C03CA01,D02AX,D02AX,C09AA03,C09AA03,C09AA03,C09AA03,C09AA03,,,C07AB02,C07AB02,C07AB02,C07AB02,C07AB02,D06BX01,D06BX01,R03AK06,R03AK06,R03AK06,R03AK06,R03AK06,,,C08DA01,C08DA01,C08DA01,C08DA01,C08DA01	V		1			2
379	1	69	2	,B01AA07,B01AA07,B01AA07,B01AA07,R05DA04,R05DA04,A02AD01,,C07AB02,C07AB02,C08CA05,C08CA05,C08CA05,C08CA05,A02BC02,,,,,,	M		1			1
380	1	78	5	,B01AA07,B01AA07,C08CA05,C08CA05,B01AC08,B01AC08,B01AC08,B01AC08,R06AE07,R06AE07,S01XA20,S01XA20,S01XA20,S01XA20,C08CA05,C08CA05,A02BC01,A02BC01,A02BC01,A02BC01,D06BX01,D06BX01,C10AA01,C10AA01,C10AA01,C10AA01,C07AA07,C07AA07,C07AA07,C07AA07,S01XA20,S01XA20	M		1		1	1
381	1	71	4	,B01AA07,B01AA07,B01AA07,B01AA07,C08CA01,C08CA01,C08CA01,C08CA01,C07AB02,C07AB02,C07AB02,C07AB02	M		1		1	1
382	1	87	3	,B01AA07,B01AA07,B01AA07,B01AA07,N06AA09,N06AA09,A02BC05,A02BC05,A02BC05,A02BC05,A02BC05,A02BC05,A02BC05,A02BC05,A02BC05,A02BC05,A02BC05,A02BC05,A02BC05,A02BC05,A02BC05,A02BC05,A02BC05,A02BC05,A02BC05,A02BC05,A02BC05,A02BC05,A02BC05,A02BC05,A02BC05,A02BC05,N02AB03,N02AB03,C01AA05,C01AA05,C01AA05,C01AA05,C01AA05,C01AA05,C01AA05,C01AA05,C01AA05,C01AA05,C01AA05,C01AA05,C01AA05,C01AA05,C01AA05,C01AA0…	V		1			2
383	1	78	3	,B01AA07,B01AA07,B01AA07,B01AA07,M05BA04,M05BA04,M05BA04,M05BA04,S01XA20,S01XA20,S01XA20,S01XA20,S01XA20,A12AX,A12AX,A12AX,A12AX,R06AX13,,,,,,,,,,,,R01AD08,R01AD08,C03CA01,C03CA01,C03CA01,C03CA01,D06AX01,H02AB08,H02AB08,A06AD11,A06AD11,A06AD11,A06AD11,C01AA05,C01AA05,C01AA05,C01AA05,,,,,,,,,C09AA03,C09AA03,C09AA03,C09AA03,R06AX13,R06AX13,R06AX13,R06AX13,R06AX13,,C08CA05,C08CA05,C08CA05,C08CA05,N0…	V		1			1
384	0	95	3		V					1
385	0	89	3	,,,,,,J01XE01,J01XE01,C07AB02,C07AB02	V					2
386	1	77	3	,B01AC04,B01AC04,C01AA05,C09AA03,,,C07AB02,C07AB02,C07AB02,C07AB02,A02BC02,C10AA01,B01AF01,B01AF01,B01AF01	M		1			2
387	0	93	3	,A02BC05,A02BC05,A02BC05,A02BC05,A02BC05,A06AC01,C09AA04,C09AA04,C09AA04,C09AA04,C01DA14,C01DA14,C01DA14,C01DA14,C01DA14,C01DA14,A06AC01,R03AK07,R03AK07,R03AK07,R03AK07,,,,D02AC,D02AC,D02AC,D02AC,C08DA01,C08DA01	M					3
388	1	71	2	,C08CA01,C08CA01,C08CA01,C08CA01,J01CA04,J01CA04,A12AX,A12AX,A12AX,C05AD01,C10AA07,D07AD01,D07AD01,,D07CB01,C07AB02,C07AB02,C07AB02,C01DA14,C01DA14,N05BA04,N05BA04,B01AE07,R03AK06,R03AK06	V		1			1
389	1	83	3	,B01AA07,B01AA07,C07AB07,C07AB07,C07AB07,C07AB07,A02BC02,A02BC02,A02BC02,A02BC02,G04BD08,G04BD08,G04BD08,G04BD08	M		1			1
390	0	91	3	,C07AB07,C07AB07,C07AB07,C07AB07,A12AA03,B01AC08,B01AC08,B01AC08,J01MA02,J01MA02,R01AD08,R01AD08,R03BA05,R03BA05,R03BA05,R03BA05,R03BA05,R03BA05,A06AD11,A06AD11,A06AD11,A06AD11,A02BC02,A02BC02,A02BC02,A02BC02,A06AC01,R03AC12,R03AC12,R03AC12,R03AC12,R03AC12,R03AC12,,,,,,,,,,,D02AX,D02AX	V					1
391	0	49	1	,B01AA07,B01AA07,B01AA07,B01AA07,B01AA07,B01AA07,B01AA07,B01AA07,B01AA07,,C07AA07,C07AA07	M		1			3
392	1	86	3	,N07CA01,N07CA01,N07CA01,N07CA01,A03FA03,A03FA03,B01AA04,,C01AA05,C01AA05,C01AA05,C01AA05,R06AE09,R06AE09,B01AA04,A02BC01,A02BC01,A02BC01,A02BC01,C08DA01,C08DA01,C08DA01,C08DA01	M		1			2
393	1	82	3	,B01AA07,B01AA07,M05BA04,M05BA04,M05BA04,M05BA04,M05BA04,M05BA04,M05BA04,M05BA04,M05BA04,M05BA04,M05BA04,M05BA04,M05BA04,M05BA04,M05BA04,M05BA04,M05BA04,M05BA04,M05BA04,M05BA04,M05BA04,M05BA04,M05BA04,M05BA04,M05BA04,M05BA04,A12AX,A12AX,A12AX,A12AX,A12AX,A12AX,A12AX,A12AX,A12AX,A12AX,A12AX,A12AX,A12AX,A12AX,A12AX,A12AX,A12AX,A12AX,A12AX,A12AX,A12AX,A12AX,A12AX,A12AX,A12AX,A12AX,G04CA52,G04CA52,G0…	M		1			1
394	1	58	1	,,A11CC03,,B01AC08,,,,,,,,,,,,,A02BC05,V03AE03,C03CA01,A10AE04,,C05AD01,A06AD65,A03FA01,,A10AB05,N02AA05,V03AE02,C10AA01,G04CA02,G04CA02,N05CD07,R01AA07	M					1
395	1	56	1	,H03AA01,H03AA01,H03AA01,H03AA01,H03AA01,H03AA01,H03AA01,H03AA01	M					1
396	0	66	2	,C10AA05,C10AA05,C10AA05,C10AA05,A10BB12,A10BB12,A10BB12,A10BB12,A10BB12,A10BB12,A10BB12,A10BB12,A10BB12,A10BB12,C09DA01,C09DA01,C09DA01,C09DA01,A10BA02,A10BA02,A10BA02,A10BA02,C08CA05,C08CA05,C08CA05,C08CA05,A02BC02,A02BC02,A02BC02,A02BC02	M					1
397	1	56	1	,M01AB55,M01AB55,N07CA02,M01AB05,J01AA02,J01AA02,S01XA20,R01AA07	V					1
398	1	70	2	,B01AA07,B01AA07,B01AA07,B01AA07,D06AX01,C09CA06,C07AB03,C07AB03,C07AB03,C07AB03,C10AA05,C10AA05,C10AA05,C10AA05,C09CA06,C09CA06,C09CA06,R01AD08,R01AD08,R01AD08,R01AD08,D06AX01,C03CA01,C03CA01,C03CA01,C03CA01,D06AX01,D06AX01,A06AC01,A06AC01,A06AC01,A06AC01,C03DA01,C03DA01,C03DA01,C03DA01	M		1			1
399	1	39	1	,B01AC06,B01AC08,C08CA05,C08CA05,N05CD07	M	1				3
400	0	98	3	,B01AC06,B01AC06,B01AC06,B01AC06,B01AC06,B01AC06,,R05DA04,R05DA04,R05DA04,R05DA04,R05DA04,D01AC02,A11CC05,A11CC05,A11CC05,A11CC05,A11CC05,A11CC05,N02AB03,N02AB03,N02AB03,N02AB03,N02AB03,N02AB03,C03CA01,C03CA01,C03CA01,C03CA01,C03CA01,C03CA01,,V07AB,C05AE02,C05AE02,A06AD11,A06AD11,C01AA05,C01AA05,C01AA05,C01AA05,C01AA05,C01AA05,A03FA01,A03FA01,D01AC02,B05BB01,,,N02AA05,N02AA05,N02AA05,N02AA05,N02A…	V					1
401	1	82	3	,B01AA07,B01AA07,B01AA07,B01AA07,M01AB05,M01AB05,M01AB05,M01AB05,C07AB02,C07AB02,S01ED01,S01ED01,S01ED01,S01ED01	M		1			1
402	1	79	3	,B01AA07,B01AA07,R03AC03,R03AC03,A12AX,A12AX,B03AA02,B03AA02,B03AA02,B03AA02,B03AA02,B03AA02,B03AA02,B03AA02,B03AA02,B03AA02,C01AA05,C01AA05,C01AA05,C01AA05,A02BC01,A02BC01,A02BC01,A02BC01,C10AA01,C10AA01,C10AA01,C10AA01,,,,N02AX02,N02AX02,N02AX02,N02AX02,C03EA03,C03EA03,C03EA03,C03EA03	V		1			1
403	0	78	3	,A03FA01,A03FA01,,	M					2
404	0	57	1	,B01AA07,B01AA07,B01AA07,B01AA07,B01AA07,B01AA07,A06AB02,B01AC08,B01AC08,C01BC04,C01BC04,B01AB06,A10BB12,A10BB12,A10BB12,A10BB12,C01AA05,C01AA05,C01AA05,C01AA05,C09CA01,C09CA01,C09CA01,C09CA01,A10BA02,A10BA02,A10BA02,A10BA02,C07AB02,C07AB02,C07AB02,C07AB02,C07AB02,C10AB08,C10AB08,C10AB08,C10AB08,A06AD65,C10AA01,C10AA01,C10AA01,C10AA01	M		1			2
405	1	23	1	,D07AB01,G03AA07,G03AA07,G03AA07,G03AA07,A02AD01,A02AD01,A06AD65,D07AC13,D07AC13,D07AC13,D07AC13,A06AD65,J01XE01,J01XE01,A02BC01,D07AB09,D07AB09,D07AB09	V					1
406	1	70	2	,B01AA07,B01AA07,B01AC06,B01AC06,B01AC06,,N02BE51,,,,,,,,B01AB06,B01AB06,B01AB06,B01AB06,B01AB06,B01AB06,B01AB06,B01AB06,B01AB06,,,C03CA01,C03CA01,C03CA01,C03CA01,C03CA01,D06AX01,,,,,,C01AA05,C01AA05,C01AA05,C01AA05,C09AA03,C09AA03,C09AA03,C09AA03,C09AA03,C09AA03,,,A03FA01,C07AB02,C07AB02,C07AB02,C07AB02,C07AB02,A06AD65,A06AD65,,,N05BA04,N02AA05,N02AA05,N02BE01,N02BE01,N02BE01,N02BE01,C10AA01,C10…	V	1	1			1
407	0	74	2	,B01AC08,B01AC08,B01AC08,B01AC08,B01AC08,B01AC08,B01AC08,B01AC08,C03CA01,C03CA01,C03AA03,C03AA03,C03AA03,C03AA03,C03AA03,C03AA03,C03AA03,C03AA03,C09AA03,C09AA03,C09AA03,C09AA03,C07AB02,C07AB02,C07AB02,C07AB02,C07AB02,C07AB02,C07AB02,C07AB02	V					1
408	0	59	1	,B01AA07,B01AA07,B01AA07,B01AA07,B01AA07,B01AA07,M04AA01,M04AA01,J01CA04,C07AB03,C07AB03,C07AB03,C07AB03,C07AB03,C07AB03,,C01AA05,C01AA05,C01AA05,C01AA05	M		1			1
409	1	50	1	,S01GX08,S01GX08,S01GX08,S01XA20,S01XA20,S01XA20,S02CA03,N03AF01,N03AF01,N03AF01,N03AF01,N06AB04,N06AB04,N06AB04,N06AB04,D02AX,N06AX21,N06AX21,N06AX21,N06AX21,S01CA01,N03AB02,N03AB02,N03AB02,N03AB02,N03AB02,N03AB02,N03AB02,N03AB02,N03AB02,N03AB02,G03CA03,N05BA09,N05BA09,N05BA09,N05BA09,,S01XA20,D02AX,C05AD01,C05AD01,C05AD01,C05AD01,A03FA01,A03FA01,,N05AG02,N05AG02,N05AG02,N05AG02,N05AH04,N05AH04,…	V					1
410	0	67	2	,B01AC06,B01AC06,B01AC06,B01AC06,B01AC06,B01AC06,C01BD01,C01BD01,C01BD01,C01BD01,C01BD01,C01BD01,B01AC04,B01AC04,B01AC04,B01AC04,B01AC04,B01AC04,N05BA01,A02BC05,A02BC05,A02BC05,A02BC05,A02BC05,A02BC05,A06AG01,A06AG01,C03CA01,C03CA01,C03CA01,C03CA01,C03CA01,C03CA01,,,A06AD11,A06AD11,D02AX,D02AX,C01AA05,C01AA05,C01AA05,C01AA05,C07AB02,C07AB02,N02AA01,N02AA01,N02AA01,,,R06AD02,C10AA01,C10AA01,C10AA0…	V					3
411	0	65	2	,B01AC08,B01AC08,B01AC08,B01AC08,R05DA04,R05DA04,R05DA04,R05DA04,J01AA02,J01AA02,R01AD08,R01AD08,J01XE01,J01XE01,D07AA02,D07AA02,,,N05BA04,N05BA04,N05BA04,N05BA04,N05BA04,N05BA04,N05BA04,N05BA04,C10AA01,C10AA01,C10AA01,C10AA01,C01BC04,C01BC04,G03CA03,G03CA03	V					1
412	1	52	1	,C01BC04	M					1
413	0	93	3		V					3
414	1	73	2	,B01AA07,B01AA07,B01AA07,B01AA07,B01AA07,B01AA07,R03AC02,M04AA01,M04AA01,M04AA01,M04AA01,M04AA01,M04AA01,M04AA01,M04AA01,M04AA01,M04AA01,M04AA01,M04AA01,M04AA01,M04AA01,M04AA01,M04AA01,M04AA01,M04AA01,M04AA01,M04AA01,M04AA01,M04AA01,M04AA01,M04AA01,M04AA01,M04AA01,M04AA01,M04AA01,R05DA04,R05DA04,M04AC01,M04AC01,,D07AD01,D07AD01,D07AD01,D07AD01,D07AD01,D07AD01,D07AD01,D07AD01,D07AC01,D07AC01,D07AC…	V		1			1
415	1	96	3	,B01AA07,B01AA07,B01AA07,B01AA07,J01MA02,J01MA02,J01MA02,J01MA02,J01MA02,J01MA02,J01MA02,J01MA02,J01MA02,J01MA02,J01MA02,J01MA02,J01MA02,J01MA02,J01MA02,J01MA02,J01MA02,J01MA02,J01MA02,J01FF01,J01FF01,J01FF01,J01FF01,J01FF01,J01FF01,J01FF01,J01FF01,J01FF01,J01FF01,J01FF01,J01FF01,J01FF01,J01FF01,J01FF01,J01FF01,J01FF01,J01FF01,J01FF01,,,,,,,,,,,,,,,,,,,,,,,,,,,,,,,,,,,,,,,,,,,,C03AA03,C03AA03,C03…	M		1			1
416	0	58	1	,B01AA07,B01AA07,C01BD01,C01BD01,C01BD01,C01BD01,C08CA01,C08CA01,C07AB02,C07AB02,C10AA03,C10AA03	M		1			3
417	0	67	2	,M01AB05,M01AB05,C07AB02,C07AB02,C07AB02,A02BC02,A02BC02,A02BC02,A02BC02,A02BC02,A02BC02,A02BC02	M					1
418	0	63	1	,B01AA07,B01AA07,C09AA02,C09AA02,C09AA02,C09AA02,C03CA01,C03CA01,C03CA01,C03CA01,C01AA05,C01AA05,C01AA05,C01AA05,C01DA02,C01DA02,C10AA01,C10AA01,C10AA01,C10AA01,C03DA01,C03DA01	M		1			1
419	0	78	3	,B01AC08,B01AC08,C09DA01,C09DA01,C09DA01,C09DA01,C09DA01,A11CC05,A11CC05,A11CC05,A11CC05,C03CA01,C03CA01,C01AA05,C01AA05,C01AA05,C01AA05,C09DA01,A02BC01,A02BC01,A02BC01,A02BC01,D01BA02,D01BA02,D07AB09,D07AB09	V					1
420	0	48	1	,B01AA07,B01AA07,B01AA07,B01AA07,B01AA07,B01AA07,B01AA07,B01AA07,B01AA07,B01AA07,B01AA07,B01AA07,B01AA07,C10AA05,C10AA05,C10AA05,C10AA05,L04AX01,L04AX01,L04AX01,L04AX01,C07AG02,C07AG02,C07AG02,C07AG02,C03AA03,C03AA03,C03AA03,C03AA03,C03AA03,C03AA03,C01AA05,C09AA03,C09AA03,C09AA03,C09AA03,C09AA03,C09AA03,C09AA03,A02BC02,A02BC02,A02BC02,A02BC02	V		1			1
421	1	73	2	,B01AA07,B01AA07,B01AA07,B01AA07,C07AB02,C07AB02,C07AB02,C07AB02,N05BA04,N05BA04,N05BA04,C10AA01,N05CD07,N05CD07,N05CD07,N05CD07	V		1			1
422	1	88	3	,B01AA07,B01AA07,J01CR02,J01CR02,J01CR02,N03AE01,N03AE01,N05BA01,N05BA01,N05BA01,N05BA01,C03CA01,C03CA01,C03CA01,C03CA01,C01AA05,C01AA05,C01AA05,C09AA03,C09AA03,C09AA03,C09AA03,C09AA03,C09AA03,C09AA03,C09AA03,C09AA03,A10BA02,A10BA02,A10BA02,A10BA02,A10BA02,A10BA02,C07AB02,C07AB02,C07AB02,C07AB02,C07AB02,C07AB02,,C10AA01,C10AA01,C10AA01,C10AA01,C10AA01,C10AA01,C10AA01,,,,,,N02AX02,N02AX02,	V		1			3
423	1	75	3	,B01AA07,B01AA07,B01AC06,B01AC06,,,B02BA01,C03AA03,C03AA03,C03AA03,C03AA03,,C07AB02,C07AB02,C07AB02,C07AB02,A02BC01,A02BC01,A02BC01,A02BC01,C10AA01,C10AA01,C10AA01,C10AA01,B02BA01,B02BA01	V		1			1
424	0	89	3	,A12AX,A12AX,A12AX,A12AX,A12AX,A12AX,A12AX,A12AX,A12AX,D02AX,D02AX,,,,,,,,,,,,,J01XE01,C03CA01,C03CA01,C03CA01,C03CA01,C03CA01,C03CA01,C03AA03,C03AA03,C03AA03,C03AA03,C03AA03,N02AB03,,D02AX,D02AX,D02AX,S01EE01,,,C07AB02,C07AB02,C07AB02,C07AB02,C07AB02,C07AB02,C07AB02,C07AB02,C07AB02,C07AB02,,A02BC02,A02BC02,A02BC02,A02BC02,A02BC02,A02BC02,A02BC02,A02BC02,A02BC02,A02BC02,N02BE51,N02BE51,H02AB06,H0…	V					2
425	1	92	3	,B01AA07,B01AA07,B01AA07,C03CA01,C03CA01,C03CA01,C03CA01,C03CA01,C03CA01,C03CA01,C03CA01,C03CA01,C03CA01,C03CA01,C03CA01,C03CA01,C03CA01,C03CA01,C03CA01,C03CA01,C03CA01,C03CA01,C03CA01,C03CA01,C03CA01,C03CA01,C03CA01,C03CA01,C03CA01,A07DA03,A07DA03,A07DA03,C09CA01,C09CA01,C09CA01,C09CA01,C09CA01,C09CA01,C09CA01,C09CA01,C09CA01,C09CA01,C09CA01,C09CA01,C09CA01,C09CA01,C09CA01,C09CA01,C09CA01,C09CA0…	V		1			3
426	1	57	1	,B01AC08,B01AC08,C09AA03,C09AA03,C09AA03,C07AB02,C07AB02	M					2
427	0	81	3	,,,A12AA04,A12AA04,A12AA04,A12AA04,A12AA04,A12AA04,A12AA04,A12AA04,A12AA04,A12AA04,A12AA04,A12AA04,A12AA04,A12AA04,A12AA04,A12AA04,A12AA04,A12AA04,A12AA04,A12AA04,A12AA04,A12AA04,A12AA04,A12AA04,A12AA04,A12AA04,N07CA02,N07CA02,N07CA02,N07CA02,N07CA02,N07CA02,N07CA02,N07CA02,N07CA02,N07CA02,N07CA02,N07CA02,N07CA02,N07CA02,N07CA02,N07CA02,N07CA02,N07CA02,N07CA02,N07CA02,N07CA02,N07CA02,N07CA02,N07C…	V					3
428	1	71	2	,B01AA07,B01AA07,B01AA07,B01AA07,,J01FA09,,,,,C03AA03,C03AA03,C03AA03,C03AA03,,D02AX,C07AB02,C07AB02,H03BB02,H03BB02,H03BB02,H03BB02,,,,,H03AA01,H03AA01,H03AA01	V		1			3
429	0	54	1	,B01AA07,B01AA07,C01AA05,C01AA05,C09AA03,C09AA03,C07AB02,C07AB02,C08DA01,C08DA01	M		1			2
430	0	79	3	,N06AA09,N06AA09,N06AA09,N06AA09,N06AA09,B01AC08,B01AC08,C10AA07,C10AA07,C03CA01,C07AB02,C07AB02,,N05BA04,N05BA04,N05BA04,N05BA04,N05BA04,N02AA59,N02AA59,N02AA59,N02AA59,A02BA02	V					3
431	0	58	1	,B01AA07,B01AA07,B01AA07,B01AA07,S01XA20,S01XA20,S01XA20,S01XA20,S01XA20,S01XA20,H03AA01,H03AA01,H03AA01,D07XA01,C07AA05,,,R03AK06,H03BB02,H03BB02	V		1			2
432	0	75	3	,,S01EC01,S01EC01,S01EC01,S01EC01,S01EC01,S01EC01,S01EC01,S01EC01,,,J01CR02,J01CR02,A06AB02,A06AB02,A06AB02,A06AG01,A06AG01,,A07AC01,A03FA03,J01AA02,J01AA02,J01AA02,J01AA02,J01AA02,C03CA01,C03CA01,C03CA01,C03CA01,C03CA01,C03CA01,C03CA01,C03CA01,C03CA01,C03CA01,C03CA01,C03CA01,C03CA01,C03CA01,C03CA01,C03CA01,C03CA01,,,,A06AD65,A06AD65,A06AD65,A06AD65,A06AD65,A06AD65,A06AD65,A06AD65,A06AD65,A06AD65…	M					3
433	0	59	1	,B01AA07,B01AA07,C07AB07,C07AB07,C07AB07,D02AX,D02AX,C01AA05,C01AA05,D07AB02,D07AB02,D07AB02,D07AB02,D07AB02,N05BA04,C09AA04,C09AA04,C09AA04,C10AA03,C10AA03,S01XA20,S01XA20,A11DA01,A11DA01	M		1			2
434	0	66	2		M					3
435	0	56	1	,J01CA04,C07AB03,C07AB03,C10AA07,C10AA07,C10AA07,C03AA03,C03AA03,C08CA13,C08CA13,C08CA13,C09AA03,C09AA03,C09AA03,,C08CA05,C08CA05,B01AE07,B01AE07,B01AE07,R03AC02	V		1			3
436	0	61	1	,B01AA07,B01AA07,B01AA07,B01AA07,C01AA05,C01AA05,C01AA05,S01XA20	V		1			2
437	1	73	2	,A10BA02,N05BA04,N05BA04,N02BE51,N02BE51,N02BE51,C10AA01,B01AF01	V		1			2
438	0	79	3	,C07AB03,C07AB03,A07DA03,A10BA02,A10BB03,A10BB03	M					3
439	0	98	3	,R05DA04,M09AA01,H02AB08,H02AB08,H02AB08,A06AD65,,	V					2
440	1	81	3	,B01AA07,B01AA07,B01AA07,C07AB03,C08CA05,C08CA05,D02AC	V		1			2
441	1	82	3	,B01AA07,B01AA07,B01AA07,B01AA07,B01AA07,B01AA07,,G04CA01,G04CA01,R03BB01,R06AX26,R03BA05,A12AX,A12AX,D02AX,D02AX,D02AX,A06AD65,R01AD09,A06AD65,,,C10AA01,,,,D01BA02,D01BA02,D01BA02,D01BA02,	M		1			2
442	0	88	3	,B01AC06,B01AC06,B01AC06,B01AC06,B01AC06,B01AC06,B01AC06,B01AC06,B01AC06,B01AC06,B01AC06,B01AC06,B01AC06,B01AC06,B01AC06,B01AC06,B01AC06,B01AC06,B01AC06,B01AC06,B01AC06,B01AC06,B01AC06,B01AC06,B01AC06,B01AC06,A12AA04,A12AA04,A12AA04,A12AA04,A12AA04,A12AA04,A12AA04,A12AA04,A12AA04,A12AA04,A12AA04,A12AA04,A12AA04,A12AA04,A12AA04,A12AA04,A12AA04,A12AA04,A12AA04,A12AA04,A12AA04,A12AA04,A12AA04,A12AA0…	V	1				3
443	1	57	1	,B01AC08,B01AC08,C07AB02,C07AB02,C07AB02,C08CA05,C08CA05,C01BC04,C01BC04	M					2
444	1	74	2	,B01AA07,B01AA07,A11CC03,A11CC03,C07AB07,C07AB07,M04AC01,A12AX,C08CA13,C08CA13,C09BA03,C09AA03,C09AA03,C09AA03,,C10AA01,C10AA01,S01CA01,A10BB03,A10BB03	M		1			3
445	1	72	2	,B01AA07,B01AA07,J01CA04,S01XA18,S01XA18,S01XA18,,,,,,,,,,,C10AA07,C10AA07,S01XA20,,,,S01XA20,S01XA20,A02BC02,C09AA04,C09AA04,A02BA02,,,,,,,,,S01ED01,S01ED01,S01ED01,S01ED01,S01ED01,D07AB09,S01XA20,S01XA20	M		1			2
446	1	74	2	,B01AA07,B01AA07,B01AA07,B01AA07,B01AA07,B01AA07,C10AA07,C10AA07,C09AA02,C09AA02,C03AA03,C03AA03,C01AA05,C01AA05,C01AA05,C07AB02,C07AB02,C08CA05,C08CA05,C10AA01,C10AA01	V		1			2
447	1	62	1	,G04BE08,C08CA05,G04CA02,G04CA02,G04CA02,N02AX52,N02AX52,N02AX02	M					2
448	1	87	3	,B01AA07,B01AA07,B01AA07,B01AA07,B01AA07,C03CA01,C07AB02,C07AB02,C08CA05,C08CA05	V		1			2
449	1	70	2	,B01AA07,B01AA07,B01AA07,,C09AA01,C09AA01,C10AA07,M01AB05,M01AB05,M01AB05,C03CA01,C03CA01,C03CA01,C01DA14,C01DA08,A10BH01,A10BH01,A10BH01,C07AB02,C07AB02,C07AB02,A02BC01,A02BC02,A02BC02,C03DA01,C03DA01,C03DA01,H03AA01,H03AA01,H03AA01	V		1			3
450	1	78	3	,B01AA04,B01AA04,C03AA03,C03AA03,A12AX,A12AX,C07AB02,C07AB02,A02BC02,A02BC02	M		1			3
451	1	95	3	,B01AA07,B01AA07,J01CA04,,,,	V		1			3
452	1	88	3	,B01AA07,B01AA07,S01AA01,C08DB01,C08DB01,C02CA04,C02CA04,L01XX05,L01XX05,D01AC08,,C07AB02,N02BE01,C10AA03,C10AA03,S01XA20,,,,,,,C03EA01,C03EA01,C03EA01,S01XA20,S01XA20,S01XA20	V		1			2
453	1	51	1	,M05BA04,M05BA04,M05BA04,M05BA04,C03CA02,C03CA02,C03CA02,C03CA02,C03CA02,C03CA02,A12AX,A12AX,A12AX,A12AX,N03AX14,N03AX14,N03AX14,N03AX14,N03AX14,N03AX14,C07AB02,C07AB02,C07AB02,C07AB02,C07AB02,C07AB02,C07AB02,,H02AB06,H02AB06,H02AB07,C03DA01,C03DA01,C03DA01,C03DA01,C03DA01,C03DA01,A11EA,A11EA	V					2
454	0	89	3		V					3
455	1	72	2	,B01AA07,B01AA07,C10AA07,C10AA07,C09CA04,A10BA02,C07AA07,C07AA07,,N02AX02,C03EA01,C03EA01	M		1			2
456	1	35	1	,G03AA07,C07AA07	V					2
457	0	55	1	,C01BD01,C01BD01,C01BD01,,B01AA04,B01AA04,B01AA04,C03CA01,C03CA01,C03CA01,C03CA01,C03CA01,C07AB02,C07AB02,C07AB02,,A02BC01,N02BE01,R03AK06,D07AB09,D02AC,D02AC,D02AX,R03AC02,R03AC02	V		1			2
458	1	92	3	,B01AA07,B01AA07,,,J01MA02,,,,,,A02BC05,A02BC05,A02BC05,A02BC05,A02BC05,A02BC05,A02BC05,,N02AB03,N02AB03,N02AB03,N02AB03,N02AB03,N02AB03,N02AB03,N02AB03,N05AD01,N05AD01,N05AD01,N05AD01,N05AD01,N05AD01,N05AD01,N02AB03,N02AB03,A06AD11,,C09AA03,C09AA03,C09AA03,C09AA03,C09AA03,C09AA03,C09AA03,N05BA06,N05BA06,N05BA06,N05BA06,N05BA06,N05BA06,N05BA06,,A06AG11,A06AG11,A06AG11,,N05CD08,N05CD08,N02AA01,N02…	V		1			2
459	1	83	3	,B01AA07,B01AA07,J01XE01,C03CA01,C03CA01,C03CA01,C03CA01,C03CA01,C03CA01,C03CA01,C03CA01,C03CA01,C03CA01,C03CA01,C03CA01,C03CA01,C03CA01,C03CA01,C03CA01,C03CA01,C03CA01,C03CA01,C03CA01,C03CA01,C03CA01,C03CA01,C03CA01,C03CA01,C03CA01,C01AA05,C01AA05,C01AA05,C01AA05,C01AA05,C01AA05,C01AA05,C01AA05,C01AA05,C01AA05,C01AA05,C01AA05,C01AA05,C01AA05,C01AA05,C01AA05,C01AA05,C01AA05,C01AA05,C01AA05,C01AA0…	V		1			3
460	1	65	2	,C08CA01,C08CA01,C08CA01,C08CA01,C08CA01,C01BC04,C01BC04,C01BC04,C01BC04,C01BC04,,C09CA01,C09CA01,,B01AE07,B01AE07,B01AE07,B01AE07,B01AE07	V		1			2
461	0	69	2		V					2
462	0	97	3	,B01AA07,B01AA07,B01AA07,B01AA07,M04AA01,M04AA01,M04AA01,M04AA01,M04AA01,M04AA01,M04AA01,M04AA01,M04AA01,M04AA01,M04AA01,M04AA01,M04AA01,M04AA01,M04AA01,M04AA01,M04AA01,M04AA01,M04AA01,M04AA01,M04AA01,M04AA01,M04AA01,M04AA01,M04AA01,M04AA01,,,,,,,,,,,R06AX27,R06AX27,R06AX27,R06AX27,R06AX27,R06AX27,R06AX27,R06AX27,R06AX27,R06AX27,R06AX27,R06AX27,R06AX27,R06AX27,R06AX27,R06AX27,R06AX27,R06AX27,R06A…	V		1	1		2
463	1	79	3	,B01AA07,B01AA07,S02CA04	M		1			3
464	0	78	3	,,,,R05CB02,,,,,,,,,,,,,,,,,,,,,,,J01CF05,C03CA01,C07AB02,C07AB02,D08AX07,D08AX07,D08AX07,D08AX07,D08AX07,D08AX07,D08AX07,D08AX07,D08AX07,,,A02BC02,A02BC02,D07XB02,C09CA03,C09CA03	V					3
465	0	68	2	,B01AC06,B01AC06,B01AC06,B01AC06,B01AC06,B01AC06,B01AC06,B01AC06,B01AC06,B01AC06,B01AC06,B01AC06,B01AC06,B01AC06,B01AC06,B01AC06,B01AC06,B01AC06,B01AC06,B01AC06,B01AC06,B01AC06,B01AC06,B01AC06,B01AC06,B01AC06,B01AC06,B01AC06,B01AC06,B01AC06,B01AC06,B01AC06,R03BB01,R03BB01,R03BB01,R03BB01,R03BB01,R03BB01,R03BB01,R03BB01,R03BB01,R03BB01,R03BB01,R03BB01,,,,,,,A12AX,A12AX,A12AX,A12AX,A12AX,A12AX,A12A…	M	1				3
466	1	82	3	,B01AA07,B01AA07,B01AA07,B01AA07,B01AA07,A12AX,A12AX,S01ED51,C09AA03,C09AA03,S01XA20,C08CA05,C08CA05,C08CA05,C08CA05,C08CA05,C08CA05,A02BC02,A02BC02,N02BE01,N02BE01,C07BB02,C07BB02	M		1			3
467	0	90	3		M					2
468	0	87	3	,A12AX,C01AA05,C09AA04,C07AA07	V					2
469	0	91	3		V					2
470	1	88	3	,B01AA07,B01AA07,B01AA07,B01AA07,B01AA07,R03BB01,,,C07AB07,C07AB07,C07AB07,C07AB07,C07AB07,C07AB07,C07AB07,C07AB07,C07AB07,C07AB07,C07AB07,C07AB07,C07AB07,C07AB07,C07AB07,C07AB07,C07AB07,C07AB07,C07AB07,C07AB07,C07AB07,C07AB07,C07AB07,C07AB07,C07AB07,C07AB07,C07AB07,A02BC05,A02BC05,A02BC05,A02BC05,A02BC05,A02BC05,A02BC05,A02BC05,A02BC05,A02BC05,A02BC05,A02BC05,A02BC05,A02BC05,A02BC05,A02BC05,A02B…	M		1			3
471	0	64	1	,B01AA07,B01AA07,B01AA07,B01AA07,B01AA07,B01AA07,B01AA07,B01AA07,B01AA07,B01AA07,A11CC03,A11CC03,A11CC03,A11CC03,A11CC03,A11CC03,A11CC03,A11CC03,A11CC03,A11CC03,A11CC03,A11CC03,A11CC03,A11CC03,A11CC03,A11CC03,A11CC03,A11CC03,C08CA01,C08CA01,C08CA01,C08CA01,C08CA01,C08CA01,C08CA01,C08CA01,C08CA01,C08CA01,C08CA01,C08CA01,C08CA01,C08CA01,C08CA01,C08CA01,C08CA01,C08CA01,C08CA01,C08CA01,C08CA01,C08CA0…	M		1			2
472	0	83	3	,,A12AX,A12AX,A12AX,A12AX,A12AX,A12AX,A12AX,A12AX,A12AX,A12AX,A12AX,A12AX,A12AX,A12AX,A12AX,A12AX,A02BC05,A02BC05,A02BC05,A02BC05,A02BC05,A02BC05,A02BC05,A02BC05,A02BC05,A02BC05,A02BC05,A02BC05,A02BC05,A02BC05,A02BC05,A02BC05,A02BC05,A02BC05,A02BC05,A02BC05,A02BC05,A02BC05,A02BC05,A02BC05,A02BC05,A02BC05,A02BC05,A02BC05,N05AD01,C09CA04,C09CA04,C09CA04,C09CA04,C09CA04,C09CA04,C09CA04,C09CA04,C09CA…	M					2
473	0	87	3	,B01AC06,B01AC06,B01AC06,B01AC06,B01AC06,B01AC06,B01AC06,B01AC06,B01AC06,B01AC06,B01AC06,B01AC06,B01AC06,B01AC06,B01AC06,B01AC06,B01AC06,B01AC06,B01AC06,B01AC06,B01AC06,B01AC06,B01AC06,,,,,,,A12AX,A12AX,A12AX,A12AX,A12AX,A12AX,A12AX,A12AX,,,,,,,J01AA02,J01AA02,J01XE01,C03CA01,C03CA01,N02AB03,N02AB03,N02AB03,,,,,,C09AA03,C09AA03,C09AA03,C09AA03,C09AA03,C09AA03,C09AA03,C09AA03,C09AA03,C09AA03,C09AA…	V	1				2
474	1	83	3	,B01AA07,B01AA07,B01AA07,C08CA01,C08CA01,C08CA01,C08CA01,C08CA01,C08CA01,C08CA01,C08CA01,C08CA01,C08CA01,C08CA01,C08CA01,C08CA01,C08CA01,C08CA01,C08CA01,C08CA01,C08CA01,C08CA01,R05DA04,B03AA02,B03AA02,B03AA02,B03AA02,B03AA02,B03AA02,B03AA02,B03AA02,B03AA02,B03AA02,B03AA02,B03AA02,B03AA02,B03AA02,B03AA02,B03AA02,B03AA02,B03AA02,B03AA02,N03AX14,N03AX14,N03AX14,N03AX14,N03AX14,N03AX14,N03AX14,N03AX1…	V		1			3
475	0	82	3	,C08CA01,C08CA01,A12AX,A12AX,B01AC08,B01AC08,J01CF05,A10BB09,A10BB09,A10BB09,S01XA20,S01XA20,C09AA03,C09AA03,R01AC02,R01AC02,R01AC02,R01AC02,C07AB02,C07AB02,C07AB02,A02BC01,A02BC01,A02BC01,N05BA04,N05BA04,N05BA04,R03AC02,C10AA01,C10AA01,C07AA07,C07AA07,N02AX02,N02AX02	V					3
476	1	81	3	,B01AA07,B01AA07,B01AA07,B01AA07,B01AA07,B01AA07,B01AA07,B01AA07,B01AA07,B01AA07,A12AX,A12AX,A12AX,A12AX,A12AX,A12AX,A12AX,A12AX,A12AX,A12AX,A12AX,A12AX,A12AX,A12AX,A12AX,A12AX,A12AX,A12AX,A12AX,A12AX,A12AX,A12AX,A12AX,A12AX,A12AX,A12AX,A11CC05,A11CC05,A11CC05,A11CC05,A11CC05,C03CA01,C03CA01,C03CA01,C03CA01,C03CA01,C03CA01,C03CA01,C03CA01,C03CA01,C03CA01,C03CA01,C03CA01,C03CA01,C03CA01,C03CA01,C0…	V		1			2
477	1	91	3	,B01AA07,B01AA07,B01AA07,J01XE01,,C01AA05,C01AA05,C01AA05,C01AA05,C01AA05,C01AA05,C01AA05,C01AA05,C01AA05,C01AA05,C01AA05,C01AA05,C01AA05,C01AA05,C01AA05,C01AA05,C01AA05,C01AA05,C01AA05,C01AA05,C01AA05,C01AA05,C01AA05,C01AA05,C01AA05,C01AA05,C01AA05,C01AA05,C01AA05,C01AA05,C01AA05,C01AA05,C01AA05,C01AA05,C01AA05,C01AA05,C01AA05,C01AA05,C01AA05,H03AA01,H03AA01,H03AA01,H03AA01,H03AA01,H03AA01,H03AA…	V		1			3
478	0	71	2	,	M					2
479	1	93	3	,B01AA07,B01AA07,B01AA07,,,,,,,N01BB20,N01BB20,N01BB20,N01BB20,N01BB20,N01BB20,N01BB20,C03CA01,C03CA01,C03CA01,C03CA01,C03CA01,C03CA01,C03CA01,C03CA01,C03CA01,C03CA01,C03CA01,C03CA01,C03CA01,C03CA01,C03CA01,C03CA01,C03CA01,C03CA01,C03CA01,C03CA01,C03CA01,C03CA01,C03CA01,C03CA01,C03CA01,C03CA01,C03CA01,C03CA01,C09CA01,C09CA01,C09CA01,C09CA01,C09CA01,C09CA01,C09CA01,C09CA01,C09CA01,C09CA01,C09CA01,…	V		1			1
480	1	80	3	,,,B01AA07,B01AA07,M04AA01,C07AB03,,,C09AA02,,,,,,A06AC01,,A02BC02,H03AA01,,,,,,,G04BD08,G04BD08,A10BX07,M02AA15	V		1			2
481	1	87	3	,B01AA07,B01AA07,B01AA07,R03BB01,,,,C08DB01,C08DB01,C08DB01,C08DB01,C08DB01,C08DB01,C08DB01,C08DB01,C08DB01,C08DB01,C08DB01,C08DB01,C08DB01,C08DB01,C08DB01,C08DB01,C08DB01,C08DB01,C08DB01,C08DB01,C08DB01,C08DB01,C08DB01,C08DB01,C08DB01,C08DB01,C08DB01,,,B03AA02,B03AA02,B03AA02,B03AA02,B03AA02,B03AA02,B03AA02,B03AA02,B03AA02,B03AA02,B03AA02,B03AA02,B03AA02,B03AA02,B03AA02,B03AA02,B03AA02,J01XE01,J…	V		1			2
482	1	61	1	,B01AC08,B01AC08,C01BC04,C01BC04	M					1
483	0	78	3	,S01XA20,S01XA20,S01XA20,C08DB01,C08DB01,C08DB01,C07BB02,C07BB02,C07BB02,A02BA02	V					2
484	1	65	2	,,B01AA07,M05BA04,M05BA04,R03BA01,A12AX,A12AX,C05AD01,C09AA03,C09AA03,C07AB02,C07AB02,A06AC01,R03AC02,R03AC02,R03AC02,A06AC01	V		1			2
485	1	88	3	,,B01AA07,B01AA07,B01AA07,C08CA01,C08CA01,B01AC04,B01AC04,B01AC04,,J01CF05,C03CA01,C03CA01,,C09CA01,C09CA01,A10BA02,A10BA02,C07AB02,C07AB02,C07AB02,C07AB02,A02BC01,R03AC13,R03AC13,A02BC02,A02BC02,R03BB04,R03BB04,G03CA04,A10BB03,A10BB03,N02AX52	V		1			1
486	1	77	3	,,B01AA07,B01AA07,B01AA07,B01AA07,,D07AD01,C03CA01,C03CA01,C03CA01,C01AA05,C01AA05,C01AA05,C09AA03,C09AA03,C09AA03,,C07AB02,C07AB02,C07AB02,C10AA01,C10AA01,C10AA01	M		1			1
487	0	75	3	,B01AC08,B01AC08,C07AB02,C07AB02,D01AC08,A02BC02,A02BC02,C09AA04,C09AA04	V					1
488	0	73	2	,,,,B01AC06,B01AC06,D02AC,C08CA01,C08CA01,,,,,D07AC01,D07AC01,D07AC01,D07AC01,D07AC01,D07AC01,D07AC01,C03AA03,C03AA03,D01AC08,D01AC08,D01AC08,D01AC08,D01AC08,D05AX03,D05AX03,D05AX03,D07AB09,D02AC,D02AC	V	1				2
489	1	71	2	,,B01AA07,A12AX,A11CC05,J05AG03,J05AG03,C10AX09,C10AX09,B03BB01,B03BB01,C03CA01,A10BB12,A10BB12,C01DA14,C01DA14,J05AF05,J05AF05,J05AF05,C09AA03,C09AA03,A10BA02,A10BA02,C01DA14,C01DA14,C10AA03,C10AA03,C10AA03,J05AF07,J05AF07,N05CF02,N05CF02,N05CF02,N05CF02,N05CF02,N05CF02,N05CF02	M		1			1
490	0	95	3		V					1
491	1	67	2	,B01AA07,B01AA07,B01AA07,B01AA07,C10AA05,C10AA05,B01AC08,B01AC08,,,,,A11CC05,A11CC05,S01XA20,C09AA02,A02BC05,A02BC05,C03CA01,C03CA01,A10AD01,A10AD01,D01AC08,A10BA02,A10BA02,A10BA02,S01BC10,S01BC10,S01BC10,S01BC10,S01BC10,,,,A03FA01,S01CA01,C08DA01,	V		1			2
492	0	52	1	,,B01AA07,B01AA07,M04AA01,M04AA01,C01BD01,C01BD01,R03BB01,R03BB01,B01AC24,B01AC24,R03BA02,R03BA02,C03CA02,C03CA02,C09CA06,C09CA06,C09CA06,C09CA06,B01AC08,B01AC08,R06AX27,,C03DA04,C03DA04,A06AD11,,C07AB02,C07AB02,C07AB02,C01DA02,C01DA02,A02BC01,A02BC01,N02AA05,R03BB06,R03BB06,R03BB06,C10AA01	M		1			2
493	0	71	2	,D07AC01,D07AC01,D07AC01	M					1
494	1	80	3	,,B01AA07,B01AA07,C08CA01,C08CA01,C08CA01,C08CA01,,,,,B01AC08,B01AC08,B01AC08,B01AC08,C02CA04,C02CA04,C02CA04,J01XE01,C03CA01,C03CA01,C03CA01,C03AA03,C03AA03,C09CA01,C09CA01,C09AA03,C09AA03,C09AA03,C07AB02,C07AB02,C07AB02,C07AB02,A02BC02,A02BC02,A02BC02,A02BC02,C10AA03,C10AA03,C10AA03,C10AA03,C03DA01,C03DA01,C03DA01	V		1			1
495	1	75	3	,N02AB03,N02AB03,B01AA07,,,,,,,,,,,,,,C07AG02,C07AG02,C07AG02,C07AG02,C07AG02,C07AG02,C07AG02,C07AG02,C07AG02,C07AG02,C07AG02,C07AG02,C07AG02,C07AG02,C07AG02,C07AG02,C07AG02,C07AG02,C07AG02,C07AG02,C07AG02,C07AG02,C07AG02,C07AG02,C07AG02,C07AG02,C07AG02,S01AA01,H02AB02,H02AB02,H02AB02,H02AB02,H02AB02,H02AB02,H02AB02,H02AB02,H02AB02,H02AB02,H02AB02,H02AB02,H02AB02,H02AB02,H02AB02,H02AB02,H02AB02,H…	V		1			1
496	0	49	1	,,B01AA07,B01AA07,B01AA07,,,,,A10BB12,C01AA05,A10AE04,C09AA03,C09AA03,,C07AB02,A10AD05,A10AB05,C10AA01	M		1			2
497	1	64	1	,A07EA06,M01AH01,D07AD01,M01AB05,M01AB05,A07EA06,C01BC04,C01BC04,,,,C07AB02,C07AB02,D07AC03,D07AC03	V					2
498	0	93	3	,B01AC06,B01AC06,B01AC06,B01AC06,B01AC06,B01AC06,B01AC06,B01AC06,B01AC06,B01AC06,B01AC06,B01AC06,B01AC06,B01AC06,B01AC06,B01AC06,B01AC06,B01AC06,B01AC06,B01AC06,B01AC06,B01AC06,B01AC06,B01AC06,B01AC06,B01AC06,B01AC06,D02AX,M01AB05,M01AB05,M01AB05,M01AB05,M01AB05,M01AB05,M01AB05,M01AB05,M01AB05,M01AB05,M01AB05,M01AB05,M01AB05,M01AB05,M01AB05,M01AB05,M01AB05,M01AB05,M01AB05,M01AB05,M01AB05,M01AB05,…	V	1				1
499	1	89	3	,B01AA07,B01AA07,R05DA04,R05DA04,J01AA02,J01AA02,,,C03CA01,C03CA01,C09CA01,C09CA01,C07AB02,C07AB02,N05BA04	V		1			1
500	1	80	3	,B01AA07,B01AA07,,,,,S01XA20,S01XA20,C09AA02,C09AA02,A02BC05,A02BC05,C03AA03,C03AA03,A10BA02,A10BA02,A06AD65,,,,,,,A10AD05,A10AD05,A10AD05,S01BA04,R01AD05,R01AD05,R01AD05,S01AA12,S01BC11	M		1			1
501	1	78	3	,,B01AA07,B01AA07,J01CR02,J01CA04,D02AE01,J01MA02,D07XA01,S01XA20,S01XA20,,,,J01XE01,C03CA01,C03CA01,C03DA04,D01AC20,D01AC20,C07AB02,C07AB02,C09AA05,C09AA05,G03CA04,D01BA02,J01EA01,D02AX,D02AX	V		1			1
502	1	81	3	,,,B01AA07,B01AA07,B01AA07,A02AD01,R03BB01,,,,D07AC01,B01AC04,B01AC04,A11CC05,A11CC05,R03BA05,C03CA01,C03CA01,C03CA01,,C01DA08,C09AA03,C09AA03,A03FA01,C07AB02,C08CA05,C08CA05,A02BC02,A02BC02,,S01XA20,S01XA20	V		1			2
503	1	79	3	,B01AA07,B01AA07,A12AX,A12AX,A11CC05,A11CC05,A06AD65,A06AD65,A02BC02,A02BC02,C01BC03,C01BC03,C08DA01,C08DA01	V		1			2
504	1	80	3	,,,,B01AA07,J01CR02,J01CR02,D02AX,,,,,,N02AB03,J01CF05,J01XE01,C03CA01,C03CA01,C09CA01,C09CA01,A06AD11,A06AD11,A06AD11,A06AD11,A06AD11,A06AD65,,A03FA01,A03FA01,R01AD09,N02AA01,N02AA01,N02AA01,N02AA01,N02AA01,N02AA05,N02AA05,N02AA05,N02AA05,N02AA05,N02AA05,N02AA05,N02AA05,N02AA05,N02AA05,N02AA05,N02AA05,N02AA05,N02AA05,N02AA05,N02AA05,N02AA05,N02AA05,N02AA05,N02AA05,N02BE01,N02BE01,A03FA01,A03FA01…	M		1			2
505	1	74	2	,,B01AA07,B01AA07,B01AA07,D06AX01,G04BE30,S01ED51,S01ED51,,,R03AK08,A06AB02,A06AB02,,C09AA02,C09AA02,B03AA07,B03AA02,C03CA01,,A06AD65,C01AA05,C01AA05,A10AE04,A10AE04,A10AE04,A10AE04,A06AD65,,A10BA02,A10BA02,R03DC03,R03DC03,A06AD65,A06AD65,S01BC10,S01BC10,S01BC10,A02BC02,A02BC02,A02BC02,C10AA01,C10AA01,C07AA07,C07AA07,R03BB04,R03BB04,S01CA01,S01CA01,S01CA01,G04BD08	M		1			1
506	1	75	3	,B01AA07,B01AA07,C07AG02,C07AG02,R01AD08,R01AD08,R01AD08,C09AA09,C01AA05,C10AA03,C10AA03,C03DA01,C03DA01	M		1			1
507	0	67	2	,B01AC08,B01AC08,J01MA02,J01MA02	M					1
508	0	68	2	,B01AC08,B01AC08,C09CA01	M					1
509	1	75	5	,,,B01AA07,D07AC01,D07AC01,D07AC01,D02AX,D02AX,,,N03AG01,N03AG01,,C01BC04,C03AA03,C03AA03,C09AA03,C09AA03,N06AA10,N06AA10,N06AA10,N02AX02,N02AX02,N02AX02,C08DA01,C08DA01	V		1		1	1
510	1	84	3	,B01AA07,B01AA07,J01CR02,G04BD12,G04BD12,,,,,,,,,J01XE01,J01XE01,J01XE01,J01XE01,,C03AA03,C03AA03,J01XX01,J01XX01,C08CA05,C08CA05,J01XE01,N02BE01,N02BE01,C07AA07,C07AA07,G03CA04,,J01EA01	V		1			1
511	1	66	2	,,A12AX,P01AA02,A02BC05,C03CA01,C01AA05,C09CA01,C09CA01,,A10BA02,A10BA02,B01AE07,C10AA01,C03DA01,G04CA02	M		1			1
512	0	62	1	,B01AA07,B01AA07,B01AA07,C08CA01,C08CA01,C10AA07,C10AA07,C10AX09,C10AX09,R01AD08,A02BC01,A02BC01,N05BA04,C01DA14,C01DA14,C07AA07,C07AA07	M		1			1
513	0	59	1	,B01AA07,B01AA07,,,C08CA12,C08CA12,,,,,R06AX26,R06AX26,J01CF05,J01CF05,C03CA01,C03CA01,A10BB09,A10BB09,A10BB09,A10BB09,C09CA01,C09CA01,C01AA05,C01AA05,,A10BA02,A10BA02,A10BA02,A10BA02,A10BA02,C07AB02,C07AB02,A02BC02,A02BC02,D02AB	V		1			2
514	0	49	1	,B01AA07,B01AA07,B01AA07,A02BC01,A11CC05,S01XA20,B03AA02,C07AB02,C07AB02,C08CA05,C08CA05,C08CA05,C08CA05,A02BC01	V		1			1
515	1	65	2	,,,B01AA07,B01AA07,B01AA07,B01AA07,B01AA07,J01CR02,D02AE01,R05DA04,A01AB03,,C09DA01,C09DA01,C01AA05,C01AA05,C07AB02,C07AB02,N02BE01,N02BE01,N05CD07,N02AX02,C08DA01,C08DA01,C08DA01	M		1			1
516	1	53	1	,B01AC06,B01AC06,A06AB02,C10AA07,C10AA07,A06AD65	M	1				1
517	0	63	1	,B01AA07,B01AA07,C07AB02,C07AB02,C10AA01,C10AA01,C03EA01,C03EA01	M		1			1
518	0	88	3	,B01AA07,B01AA07,B01AA07,B01AA07,B01AA07,D07AC01,D07AC01,A06AG01,S01EE01,S01EE01,S01EE01,A06AD65,A06AD65,A06AD65,A06AG11,C08CA05,C08CA05,C08CA05,C08CA05,C08CA05,C08CA05,C08CA05,C08CA05,C08CA05,C08CA05,C08CA05,C08CA05,C08CA05,C08CA05,C08CA05,C08CA05,C08CA05,C08CA05,C08CA05,C08CA05,C08CA05,C08CA05,C08CA05,C08CA05,C08CA05,C08CA05,C08CA05,C07AA07,C07AA07,C07AA07,C07AA07,C07AA07,C07AA07,C07AA07,C07AA0…	M		1	1		1
519	1	70	2	,B01AA07,B01AA07,A12AX,A12AX,C01AA05,C01AA05,A10BA02,A10BA02,C10AA03,C10AA03,C08DA01,C08DA01	V		1			1
520	1	74	2	,,B01AA07,M01AB05,J01AA02,,,C07AB02,C07AB02,,,,,A02BC01,N03AA03,R03BA01,R03AC12,R03AC12,R03AC12,G04CA02,G04CA02,S01XA20	M		1
521	1	86	3	,,,,B01AA07,B01AA07,M04AA01,M04AA01,,,C03CA02,C03CA02,A12AX,A12AX,R06AE07,R06AE07,B03AA02,,A06AD11,R01AD09,C07AB12,C07AB12,A10AD05,A10AD05,A10AD05,,N05BA04,N05BA04,A02BC02,A02BC02,H02AB06,H02AB06,H02AB06,H02AB06,H02AB06,,C10AA01,N05CD07,N05CD07,,N02AX02,N02AX02,A05AA02,A05AA02,A05AA02,A05AA02,A05AA02	V		1			1
522	0	97	3		V					1
523	0	67	2	,D06AX01,D06AX01,J01CE05,J01CE05,G04BE08,J01CF05,J01CF05,,J02AC02,D01AC20,D01AC02,D01AC09,D01AC09,D01AC08,D01BA02,D01BA02	M					1
524	0	84	3	,B01AA07,B01AA07,A11CC03,A11CC03,M04AA01,M04AA01,A12AX,A12AX,C03CA01,C03CA01,,C01DA14,A10BA02,A10BA02,C07AB02,C07AB02,C07AB02,C07AB02,C01DA14,C08CA05,C08CA05,,,,A10AD05,A10AD05,N02BE51,	M		1	1		2
525	1	90	3	,B01AA07,B01AA07,B01AA07,,,,B01AC08,B01AC08,C08DB01,C08DB01,A11CC05,A11CC05,C09AA02,C09AA02,C09AA02,C03CA01,C03CA01,A02BC01,A02BC01,C10AA03,C10AA03,C03DB02,C03DB02	V		1			1
526	0	70	2	,B01AC08,B01AC08,C07AA07,C07AA07	V					1
527	0	63	1	,B01AA07,B01AA07,B01AC08,B01AC08,C10AA07,C10AA07,C03AA03,C03AA03,C09CA01,C07AB12,C07AA07	V		1			2
528	1	78	3	,,B01AA07,B01AA07,B01AA07,B01AA07,C07AB03,C09CA01	V		1			2
529	1	67	2	,,,,,,,B01AA07,S02CA03,S02CA03,S02CA03,S02CA03,S02CA03,S02CA03,J01FA09,M04AB03,M04AB03,C01CA24,A02BC05,A02BC05,R01AD08,C03CA01,C03CA01,C03CA01,C03CA01,C03CA01,C03CA01,C03CA01,C03CA01,A10AC01,A10AC01,A10AC01,A10AC01,A10AC01,A12BA01,A12BA01,C07AB02,D07AC13,,,A10AB05,A10AB05,A10AB05,A10AB05,A10AB05,A10AB05,S01AE01,S01AE01,N05BA04,N05BA04,N05BA04,N05BA04,N05BA04,H02AB06,G04BE03,G04BE03,C10AA01,C10AA0…	M		1			1
530	0	84	3		M					2
531	1	69	2	,B01AA07,B01AA07,J01CA04,R05DA04,S01XA20,,,,C09AA03,C09AA03,C01DA02,N05BA04,C10AA01,R03BB04,R03BB04,D07AB09,C05AD01	M		1			1
532	0	74	2	,,M05BA04,J01CR02,,A12AX,C10AA07,J01AA02,,,C01DA14,C01AA05,C07AB12,N05BA04,A02BC02,N06AB05,H02AB06,H02AB06,H02AB06,A06AC01,,N05CD07,N05CD07	V					1
533	0	62	1	,B01AA07,B01AA07,S01XA20,C01BC04,C03CA01,D02AX,C07AB02,C07AB02,C07AB02,C07AB02,C07AB02,C07AB02,C08CA05,C08CA05,C08CA05,S01XA20,A02BC01,A02BC01,A02BA02,A12BA01,C01BC04,C01BC04,C01BC04	V		1			1
534	1	65	2	,,B01AA07,C01BD01,C01BD01,C01BD01,C01BC04,C03CA01,C03CA01,C09CA01,C09CA01,A02BC01,A02BC01,A02BC01,,,N02AX02,N02AX02,N02AX02,N02AX02,N02AX02	V		1			1
535	1	74	2	,B01AA07,B01AA07,B01AA07,,B01AC08,B01AC08,C03CA01,C03CA01,C01AA05,C01AA05,C09AA03,C09AA03,C07AB02,C07AB02,C07AB02,C01DA02,A02BC02,A02BC02,C10AA01,C10AA01	M		1			1
536	0	62	1	,B01AA07,S01EA05,S01EA05,S01EA05,S01EA05,D02AX,,,A01AB03,S01ED51,S01ED51,S01ED51,S01ED51,D07AB01,D07AB01,C09AA02,C09AA02,C10AX09,C10AX09,C03CA01,C03CA01,C03AA03,,A10AE04,A10AE04,A10AE04,A10AE04,A10AE04,S01EE01,N01BB02,N01BB02,A10BA02,A10BA02,C07AB02,C07AB02,C01DA14,S01BC10,S01BC10,S01BC10,C08CA05,C08CA05,C01DA02,A10AB05,A10AB05,A02BC01,C10AA01,C10AA01,S01CA01,S01CA01,S01CA01	V		1			2
537	0	73	2	,C10AA01,C10AA01,C10AA01,C10AA01	V					1
538	0	95	3		V			1		1
539	1	83	3	,,,B01AA07,B01AA07,B01AA07,B01AC24,B01AC24,B01AC24,B01AC24,B01AC24,B01AC24,B01AC24,B01AC24,B01AC24,B01AC24,B01AC24,B01AC24,B01AC24,B01AC24,B01AC24,B01AC24,B01AC24,B01AC24,B01AC24,B01AC24,B01AC24,S01AA01,,,,,,,,,,,,,,,,,,,,,C03CA01,C03CA01,C03CA01,C03CA01,C03CA01,C03CA01,C03CA01,C03CA01,C03CA01,C03CA01,C03CA01,C03CA01,C03CA01,C03CA01,C03CA01,C03CA01,C03CA01,C03CA01,C03CA01,C03CA01,C03CA01,C03CA01,…	V		1			1
540	0	64	1	,B01AA07,,C07AB03,C07AB03,C10AA04,C09DA01,C09DA01,C09DA01,C01AA05,A10BA02,D01AC08,N02AX52,C08DA01	M		1			1
541	1	78	3	,B01AA07,B01AA07,C01BD01,C01BD01,C01BD01,A12AX,A12AX,C09AA01,C09AA01,B01AC08,B01AC08,D02AX,R05DA04,C03CA01,C03CA01,C01AA05,C01AA05,J01XX01,,D01AC08,A02BC01,A02BC01,C10AA01,C10AA01,C03DA01,C03DA01,,	V		1			1
542	1	78	3	,B01AA07,B01AA07,C03AA03,C03AA03,D07AA02,C07AB02,C07AB02,J01XX01	V		1			2
543	1	90	3	,,B01AA07,B01AA07,B01AA07,B01AA07,J01FA10,,,,,B03AA02,B03AA02,B03AA02,B03AA02,B03AA02,B03AA02,B03AA02,B03AA02,B03AA02,B03AA02,B03AA02,B03AA02,B03AA02,B03AA02,B03AA02,B03AA02,B03AA02,B03AA02,B03AA02,B03AA02,B03AA02,B03AA02,B03AA02,R03BA05,C03CA01,C03CA01,C03CA01,C03CA01,C03CA01,C03CA01,C03CA01,C03CA01,C03CA01,C03CA01,C03CA01,C03CA01,C03CA01,C03CA01,C03CA01,C03CA01,C03CA01,C03CA01,C03CA01,C03CA01,C…	M		1			2
544	0	82	3	,B01AC06,B01AC06,J01CR02,D02AX,,D07AC17,,,J01CF05,,,C03AA03,C03AA03,,C09AA03,C09AA03,,,C07AB02,C07AB02,C10AA01,C10AA01	M	1				1
545	1	85	3	,A11CC05,A11CC05,C03CA01,C03CA01,C09AA03,C09AA03,C07AB02,C07AB02,C07AB02,A02BC01,A02BC01,B01AE07,B01AE07,B01AE07,C10AA01,C10AA01,C10AA01,C10AA01,C07AA07,C07AA07,C07AA07,C03DA01,C03DA01,,,,,,,A10BB03,A10BB03,A10BB03,A10BB03	V		1			1
546	0	64	1	,,A12AX,A12AX,A12AX,A12AX,B01AC08,B01AC08,C09CA01,C09CA01,C09AA03,C09AA03,,J01AA08,J01AA08,B01AE07,B01AE07,C07AA07,C07AA07	M		1			2
547	0	43	1	,B01AA07,C08CA01,C08CA01,,C03AA03,C03AA03,C09AA03,C09AA03,C07AB02,C07AB02,C07AB02,	M		1			2
548	0	92	3		V					2
549	1	75	3	,,,B01AA07,S01XA20,C08DB01,R01AD08,C03CA01,C03CA01,C03CA01,C03CA01,,C09CA01,C09CA01,C09CA01,R06AE09,C09AA03,A07DA03,A07DA03,A07DA03,C01DA02,C01DA02,C10AA03,N05CD07	V		1			2
550	0	81	3	,R03BB01,A12AX,A12AX,A12AX,A12AX,A12AX,A12AX,A12AX,A12AX,A12AX,A12AX,A12AX,A12AX,A12AX,A12AX,A12AX,A12AX,A12AX,A12AX,A12AX,A12AX,A12AX,A12AX,A12AX,A12AX,A12AX,A12AX,A12AX,A12AX,C08DB01,C08DB01,C08DB01,C08DB01,C08DB01,C08DB01,C08DB01,C08DB01,C08DB01,C08DB01,C08DB01,C08DB01,C08DB01,C08DB01,C08DB01,C08DB01,C08DB01,C08DB01,C08DB01,C08DB01,C08DB01,C08DB01,C08DB01,C08DB01,C08DB01,C08DB01,C08DB01,,B03BB…	V					2
551	1	91	3	,B01AA07,B01AA07,A12AX,A12AX,,B03AA02,B03AA02,B03AA02,J01XE01,C03CA01,C03CA01,C03CA01,D01AC08,,A02BC02,A02BC02,H03AA01,H03AA01	V		1			2
552	0	74	2	,M04AA01,M04AA01,C09AA02,C03CA01,C03CA01,S01XA20,C01AA05,A07DA03,A06AD65,A06AD65,A06AD65,A03FA01,A03FA01,A03FA01,C07AB02,A04AA01,C03DA01,N05CD07,N02AX02,L01BC06,L01BC06,L01BC06,L01BC06,L01BC06,L01BC06,L01BC06,L01BC06	M					1
553	1	81	3	,B01AA07,B01AA07,J01CR02,A12AX,A12AX,J01AA02,J01AA02,,,C03CA01,C03CA01,C03CA01,C03CA01,C09CA01,C09CA01,C09CA01,C07AB02,C07AB02,C07AB02,C07AB02,C07AB02,C07AB02,C07AB02,C07AB02,H02AB06,R03AK06,R03AK06,R03AK06,G04CA02,G04CA02,G04CA02	M		1			1
554	1	85	3	,,,B01AA07,B01AA07,B01AA07,B01AA07,B01AA07,B01AA07,B01AA07,B01AC06,B01AC06,B01AC06,B01AC06,B01AC06,B01AC06,B01AC06,B01AC06,B01AC06,B01AC06,B01AC06,B01AC06,B01AC06,B01AC06,B01AC06,B01AC06,B01AC06,B01AC06,B01AC06,B01AC06,B01AC06,B01AC06,B01AC06,B01AC06,B01AC06,B01AC06,B01AC06,C08CA01,C08CA01,C08CA01,C08CA01,C08CA01,C08CA01,C08CA01,C08CA01,C08CA01,C08CA01,C08CA01,C08CA01,C08CA01,C08CA01,C08CA01,C08C…	V	1	1			1
555	0	51	1	,B01AA07,B01AA07,,C01AA05,C01AA05,C07AB02,C07AB02,C07AB02,D01AC08,D01AC08,H02AB06,D05AX03,C08DA01,C08DA01	M		1			2
556	0	56	1	,B01AA07,B01AC06,B01AC06,B01AC06,B01AC06,B01AC06,B01AC06,B01AC06,B01AC06,B01AC06,B01AC06,B01AC06,B01AC06,B01AC06,B01AC06,B01AC06,B01AC06,B01AC06,B01AC06,B01AC06,B01AC06,B01AC06,B01AC06,B01AC06,B01AC06,B01AC06,B01AC06,B01AC06,R03BB01,D02AX,D02AX,C10AA07,C10AA07,C10AA07,C10AA07,C10AA07,C10AA07,C10AA07,C10AA07,C10AA07,C10AA07,C10AA07,C10AA07,C10AA07,C10AA07,C10AA07,C10AA07,C10AA07,C10AA07,C10AA07,C1…	V	1	1			2
557	1	64	1	,C10AA05,C10AA05,B01AC08,B01AC08,C07AB02,C07AB02	M					1
558	1	71	2	,B01AA07,B01AA07,M04AA01,M04AA01,M04AA01,M04AA01,M04AA01,M04AA01,M04AA01,M04AA01,M04AA01,M04AA01,M04AA01,M04AA01,M04AA01,M04AA01,M04AA01,M04AA01,M04AA01,M04AA01,M04AA01,M04AA01,M04AA01,M04AA01,M04AA01,M04AA01,M04AA01,M04AA01,M04AA01,J01CR02,D07AC01,D07AC01,,C03DA04,C03DA04,C03DA04,C03DA04,C03DA04,C03DA04,C03DA04,C09AA03,C09AA03,C09AA03,C09AA03,C09AA03,C09AA03,C09AA03,C09AA03,C09AA03,C09AA03,C09AA…	M		1			1
559	1	89	3	,,B01AA07,S01BC05,S01BC05,S01BC05,D06AX01,S01XA20,D08AC02,D08AC02,D08AC02,C01AA05,C01AA05	M		1			2
560	1	86	3	,,B01AA07,B01AA07,B01AA07,B01AA07,B01AA07,B01AA07,B01AA07,B01AA07,B01AA07,C08CA01,C08CA01,C08CA01,C08CA01,C08CA01,C08CA01,C08CA01,C08CA01,C08CA01,C08CA01,C08CA01,C08CA01,C08CA01,C08CA01,C08CA01,C08CA01,C08CA01,C08CA01,C08CA01,C08CA01,C08CA01,C08CA01,C08CA01,C08CA01,C08CA01,C08CA01,C08CA01,J01CA04,C10AA05,C10AA05,C10AA05,C10AA05,C10AA05,C10AA05,C10AA05,C10AA05,C10AA05,C10AA05,C10AA05,C10AA05,C10AA…	V		1			1
561	0	90	3	,,A12AX,A12AX,A12AX,A12AX,A12AX,A12AX,B01AC04,B01AC04,B01AC04,B01AC04,B01AC04,B01AC04,B01AC04,B01AC04,B01AC04,B01AC04,B01AC04,B01AC04,B01AC04,B01AC04,B01AC04,B01AC04,B01AC04,B01AC04,B01AC04,B01AC04,B01AC04,B01AC04,B01AC04,B01AC04,B01AC04,B01AC04,B01AC04,S01ED51,S01ED51,S01ED51,S01ED51,S01ED51,C07AB02,C07AB02,C07AB02,C07AB02,C07AB02,C07AB02,C07AB02,C07AB02,C07AB02,C07AB02,C07AB02,C07AB02,C07AB02,C…	M					1
562	1	90	3	,,B01AA07,B01AA07,B01AA07,B01AA07,,,,,,,,,,C07AB07,C07AB07,A06AD65,A06AD65,	V		1			1
563	0	72	2	,,B01AC06,B01AC06,B01AC06,B01AC06,B01AC06,B01AC06,B01AC06,B01AC06,B01AC06,B01AC06,B01AC06,B01AC06,B01AC06,B01AC06,B01AC06,B01AC06,B01AC06,B01AC06,B01AC06,B01AC06,B01AC06,B01AC06,B01AC06,B01AC06,B01AC06,B01AC06,B01AC06,C08CA01,C08CA01,C08CA01,C08CA01,C08CA01,C08CA01,C08CA01,C08CA01,C08CA01,C08CA01,C08CA01,C08CA01,C08CA01,C08CA01,C08CA01,C08CA01,C08CA01,C08CA01,C08CA01,C08CA01,C08CA01,C08CA01,C08CA…	V	1				1
564	1	86	3	,,B01AA07,B01AA07,B01AA07,S01EC01,,,,,,,,,D07AC01,R06AX27,R06AX27,R06AX27,R06AX27,S01EC01,A11CC05,A11CC05,A11CC05,A11CC05,A11CC05,A11CC05,A11CC05,A11CC05,A11CC05,A11CC05,A11CC05,A11CC05,A11CC05,A11CC05,A11CC05,A11CC05,A11CC05,A11CC05,A11CC05,A11CC05,A11CC05,A11CC05,A11CC05,A11CC05,A11CC05,A11CC05,A11CC05,S01ED51,C03CA01,,S01EA03,S01EA03,S01EA03,S01EA03,C09CA04,C09CA04,C09CA04,C09CA04,C09CA04,C09C…	V		1			1
565	0	53	1	,C07AB07,C07AB07,D07XA01,B01AA04,B01AA04,D06AX01,D01AC20,D01AE14,C09AA04,C09AA04,C10AA01,C10AA01	M		1			1
566	0	54	1	,B01AA07,J01CA04,C10AA05,,C09AA03,A10BA02,C07AB02	M		1			2
567	0	82	3	,B01AA07,B01AA07,J01CA04,,,,,,,C07AB07,C07AB07,C07AB07,C07AB07,C07AB07,C07AB07,C07AB07,C07AB07,C07AB07,C07AB07,C07AB07,C07AB07,C07AB07,C07AB07,C07AB07,C07AB07,C07AB07,C07AB07,C07AB07,C07AB07,C07AB07,C07AB07,C07AB07,C07AB07,C07AB07,C07AB07,C07AB07,A12AX,A12AX,A12AX,A12AX,A12AX,A12AX,A12AX,A12AX,A12AX,A12AX,A12AX,A12AX,A12AX,A12AX,A12AX,A12AX,A12AX,A12AX,A12AX,A12AX,A12AX,A12AX,A12AX,A12AX,A12AX,A1…	V		1	1		2
568	1	65	2	,B01AA07,B01AA07,B01AA07,B01AA07,C01BD01,C01BD01,N05BA01,N05BA01,N05BA01,,J01XE01,C03CA01,C07AB02,C07AB02,J01XX01,C09AA04,C09AA04,C10AA03,C10AA03,N02AX02,N02AX02,N02AX02,J01EA01	V		1			1
569	1	65	2	,B01AA07,B01AA07,B01AA07,A11CC03,A11CC03,A11CC03,A11CC03,A11CC03,A11CC03,A11CC03,A11CC03,A11CC03,A11CC03,A11CC03,A11CC03,A11CC03,A11CC03,A11CC03,A11CC03,A11CC03,A11CC03,A11CC03,A11CC03,A11CC03,A11CC03,A11CC03,A11CC03,A11CC03,A11CC03,A11CC03,M04AA01,M04AA01,M04AA01,M04AA01,M04AA01,M04AA01,M04AA01,M04AA01,M04AA01,M04AA01,M04AA01,M04AA01,M04AA01,M04AA01,M04AA01,M04AA01,M04AA01,M04AA01,M04AA01,M04AA0…	M		1			1
570	0	62	1	,B01AA07,B01AA07,B01AA07,C01BD01,C01BD01,C01BD01,C01BD01,C01BD01,C01BD01,C01BD01,C01BD01,C01BD01,C01BD01,C01BD01,C01BD01,C01BD01,C01BD01,C01BD01,C01BD01,C01BD01,C01BD01,C01BD01,C01BD01,C01BD01,C01BD01,C01BD01,C01BD01,C01BD01,C01BD01,C01BD01,C01BD01,,S01AA01,,,C03CA01,C03CA01,C03CA01,C03CA01,C03CA01,C03CA01,C03CA01,C03CA01,C03CA01,C03CA01,C03CA01,C03CA01,C03CA01,C03CA01,C03CA01,C03CA01,C03CA01,C03…	V		1			1
571	1	59	1		M					1
572	0	50	1	,C09AA03,C09AA03,C09AA03,C07AB02,C07AB02,C07AB02,C10AA01,C10AA01,H03BB02,H03BB02,H03BB02,H03BB02,H03AA01,H03AA01,H03AA01,H03AA01,H03AA01,B01AF01,B01AF01,B01AF01	V		1			1
573	1	84	3	,B01AA07,B01AA07,C08CA01,C08CA01,C07AB03,C07AB03,,C03CA01,C03CA01,C01DA14,C01DA14,C10AA01,C10AA01	M		1			1
574	1	73	2	,B01AA07,B01AA07,C07AB02,C07AB02,C07AB02,S01XA20,S01XA20	V		1			1
575	1	71	2	,B01AA07,B01AA07,C07AB02,C07AB02	M		1			1
576	0	90	3		M					1
577	1	90	3	,B01AA07,L02BG03,L02BG03,L02BG03,L02BG03,L02BG03,L02BG03,L02BG03,L02BG03,L02BG03,L02BG03,L02BG03,L02BG03,L02BG03,L02BG03,L02BG03,L02BG03,L02BG03,L02BG03,L02BG03,L02BG03,L02BG03,L02BG03,L02BG03,L02BG03,L02BG03,L02BG03,A12AX,A12AX,A12AX,A12AX,A12AX,A12AX,A12AX,A12AX,A12AX,A12AX,A12AX,A12AX,A12AX,A12AX,A12AX,A12AX,A12AX,A12AX,A12AX,A12AX,A12AX,A12AX,A12AX,A12AX,A12AX,A12AX,,,,,C03CA01,C03CA01,C03CA0…	V		1			1
578	1	62	1	,B01AC08,B01AC08,B01AC08,B01AC08,,A02BC05,A02BC05,,C09AA03,C09AA03,C01DA02,N05BA04,C10AA01,C10AA01	M					1
579	0	85	3	,M01AB05,A02BC05	V					1
580	1	91	3	,B01AA07,C01AA05,C01AA05,C01AA05,C01AA05,C01AA05,C01AA05,C01AA05,C01AA05,C01AA05,C01AA05,C01AA05,C01AA05,C01AA05,H03AA01,H03AA01,H03AA01,H03AA01,H03AA01,H03AA01,H03AA01,H03AA01,H03AA01,H03AA01,H03AA01,H03AA01,H03AA01,C07AB02,C07AB02,C07AB02,C07AB02,C07AB02,C07AB02,C07AB02,C07AB02,C07AB02,C07AB02,C07AB02,C07AB02,C07AB02,C08CA05,C08CA05,C08CA05,C08CA05,C08CA05,C08CA05,C08CA05,C08CA05,C08CA05,C08CA0…	V		1			1
581	1	72	2	,B01AA07,B01AA07,B01AA07,R01AD08,R01AD08,C01BC04,C01BC04,C08DA01,C08DA01,D02AB	M		1			1
582	0	86	3	,A11CC03,A11CC03,S01XA20,D07AC01,A12AA04,A12AA04,A12AA04,,S01BA07,C03AA03,C03AA03,C07AB02,C07AB02,C07AB02,C07AB02,C07AB02,S01BA04,S01BA04,C10AA01,C10AA01,D07AB09	V					1
583	1	74	2	,B01AA07,B01AA07,B01AA07,R03BB01,J01AA02,,R03BA05,C03AA03,C03AA03,C03AA03,N01BB02,H02AB08,D01AC08,C09AA03,C07AB02,C07AB02,C07AB02,M01AE02,A02BC02,N02BE01,N02BE01,N02BE01,N02BE01,C10AA03,C10AA03,C10AA03,N05CD07,N05CD07	V		1			1
584	1	72	2	,B01AA07,A06AB02,J01AA02,,B03AA02,R05CB01,C03CA01,C03CA01,C03CA01,C01AA05,C01AA05,A06AD65,A06AD65,R03AC18,R03AC18,R03AC18,R03AC18,R03BB04,R03BB04,R03BB04,R03BB04,C09CA03,C09CA03,R03AC02,R03AC02,R03AC02,A11CC05	M		1			1
585	1	68	2	,B01AA07,B01AA07,B01AA07,C02CA04,C02CA04,C02CA04,,C03CA01,C03CA01,C03CA01,D07AA02,C09CA04,C09CA04,C09CA04,C05AE02,C05AE02,C01AA05,C01AA05,C01AA05,A02BC02,A02BC02,A02BC02	M		1			1
586	0	88	3	,,,R03BB01,S01EA05,S01EA05,S01EA05,A12AX,A12AX,A12AX,A12AX,A12AX,A12AX,A12AX,A12AX,A12AX,A12AX,A12AX,A12AX,A12AX,A12AX,A12AX,A12AX,A12AX,A12AX,A12AX,A12AX,A12AX,A12AX,A12AX,A12AX,A12AX,A12AX,N03AF01,N03AF01,N03AF01,N03AF01,N03AF01,N03AF01,N03AF01,N03AF01,J01AA02,,,A02BC05,A02BC05,A02BC05,A02BC05,A02BC05,A02BC05,A02BC05,A02BC05,A02BC05,A02BC05,A02BC05,A02BC05,A02BC05,A02BC05,A02BC05,A02BC05,A02BC0…	V					1
587	0	82	3	,B01AC08,B01AC08,B01AC08,B01AC08,C10AA07,C10AA07,,A02BC05,A02BC05,A02BC05,A02BC05,B03BB01,B03BB01,B03BB01,B03BB01,B03BB01,C03CA01,C03CA01,C03AA03,L04AX03,L04AX03,L04AX03,L04AX03,L04AX03,C07AB02,C07AB02,C07AB02,C07AB02,C07AB02,C07AB02,C07AB02,C01DA14,C01DA14,C01DA14,C01DA14,C03DB02,C03DB02,C03DB02,C03DB02	V					2
588	0	85	3		V					1
589	1	75	3	,B01AA07,C10AA07,C10AA07,D05AX52,D05AX52,D05AX52,C01AA05,C01AA05,C09AA03,C10AA01,,,D02AC,C08DA01,C08DA01,C08DA01,C08DA01,C08DA01,C08DA01	M		1			1
590	1	68	2	,B01AA07,B01AA07,C08CA01,C08CA01,A02AD01,,,,,,,C09DA01,C09CA01,,C07AA07,C07AA07,G03CA04	V		1			1
591	1	57	1	,C07AB02,C07AB02	V					1
592	1	84	5	,B01AA07,B01AA07,N02AE01,N02AE01,N02AE01,,C09CA01,C09CA01,C07AB02,C07AB02,C07AB02,C08CA05,C08CA05	V		1		1	1
593	0	63	1	,B01AA07,B01AA07,B01AA07,,C03AA03,C09AA03,C07AA07,C07AA07	V		1			1
594	0	71	2	,B01AC06,B01AC06,N03AF01,N03AF01,C10AA07,C10AA07,M01AB05,M01AB05,C03AA03,C03AA03,M01AE01,M01AE01,M01AB01,M01AB01,M01AB01,C09AA03,C09AA03,A10BA02,A10BA02,C08CA05,C08CA05,A02BC01,A02BC01,N02BE01,C10AA01,C10AA01,R03AK07,R03AK07,N02AX02	V	1				1
595	1	77	3	,,B01AA07,B01AA07,B01AA07,B01AA07,M05BA04,M05BA04,M05BA04,M05BA04,G04CB02,G04CB02,G04CB02,G04CB02,S01ED02,S01ED02,S01ED02,S01ED02,S01ED02,S01EA05,S01EA05,S01EA05,S01EA05,S01EA05,S01EA05,S01EA05,S01EA05,A12AA04,A12AA04,A12AA04,A12AA04,A12AA04,C09CA06,C09CA06,C09CA06,C09CA06,C07AG02,C07AG02,C07AG02,C07AG02,S01AA01,S01AA01,S01AA01,S01AA01,A11CC05,A11CC05,A11CC05,A11CC05,A11CC05,S01EC03,S01EC03,S01EC…	M		1			1
596	0	59	1	,B01AA07,B01AA07,B01AA07,,,C03AA03,D01AC20,R06AE09,R06AE09,C09DA01,C09CA01,A02BC02,A02BC02,C10AA01,C10AA01,C07AA07,C07AA07,C07AA07,C07AA07,,,	V		1			1
597	1	74	2	,B01AA07,B01AA07,B01AC06,B01AC06,C10AA05,C10AA05,A07EA06,C03AA03,C03AA03,A02BC01,A02BC01,C07AA07,C07AA07	V	1	1			1
598	0	74	2	,C08CA01,C08CA01,C09BA01,C09BA01,,A10BA02,A10BA02,C07AB02,C10AA01,C10AA01,,	M			1		1
599	1	74	2	,B01AA07,B01AA07,,A11CC03,C10AA05,C10AA05,B01AC08,B01AC08,M04AC01,M04AC01,S01XA20,S01XA20,S01XA20,S01XA20,,R03BA05,R03BA05,R03BA05,R03BA05,C01DA14,C01DA14,C09DA01,C09DA01,C09CA01,C07AB02,C07AB02,C01DA14,C01DA02,C01DA02,C01DA02,C01DA02,C01DA02,A02BC02,A02BC02,H02AB06,R03BB04,,N02AX02	M		1			1
600	0	63	1	,B01AA07,B01AA07,B01AA07,B01AA07,B01AA07,B01AA07,B01AA07,D07AC01,D07AC01,D02BA,,R06AX26,R06AX26,C03AA03,C03AA03,C03AA03,C03AA03,C03AA03,D07AA02,D07AA02,D01AC08,D01AC20,D01AC20,R06AX13,R06AX13,C07AB02,C07AB02,C07AB02,C07AB02,C07AB02,C07AB02,C10AA01,C10AA01	V		1			1
601	1	84	3	,B01AA07,B01AA07,N07CA01,N07CA01,H03AA01,H03AA01,C01AA05,C09CA01,C09CA01,N05BA04,N05BA04,N05BA04,C10AA03,C10AA03,N05CD07,N05CD07,C08DA01,C08DA01	V		1			1
602	1	70	4	,C08CA01,R05DA04,,,,,C07AB02,S01XA20,A02BC02,B01AE07,C10AA01,G04BD08,G04BD08,G04BD08,G04BD08	M		1		1	1
603	1	67	2	,B01AA07,B01AA07,B01AA07,B01AA07,C01BD01,C01BD01,A06AB02,A06AB02,D02BA,,C01DA14,H02AB08,C07AB02,C07AB02,C01DA14,N05BA04,N05BA04,N02AA05,N02AA05,N02AA05,N02AA05	V		1			1
604	0	81	3	,B01AC06,B01AC06,C08CA01,C08CA01,D02AX,D05AX52,,C09DA01,N03AX14,N03AX14,C09DA01,C07AB02,C07AB02,N03AG01,N03AG01,N03AG01,A06AA01,D05AX03,C10AA01,C10AA01,N02AX02,N02AX02,D02AX	M	1				1
605	1	62	1	,,C10AA01,C10AA01	M					1
606	1	69	2	,B01AX05,B01AX05,B01AC08,B01AC08,,,C09AA03,C09AA03,C07AB02,C07AB02,C07AB02,C07AB02,A02BC02,A02BC02,A02BC02,C10AA01,C10AA01	M		1			1
607	1	74	2	,C07AB12,A02BC02,A02BC02,A02BC02,B01AF01	M		1			1
608	0	80	3		V					1
609	1	82	3	,B01AA07,C07AG02,C07AG02,C07AG02,C07AG02,C07AG02,C07AG02,C07AG02,C07AG02,C07AG02,C07AG02,C07AG02,C07AG02,C07AG02,C07AG02,C07AG02,C07AG02,C07AG02,C07AG02,C07AG02,C07AG02,C07AG02,C07AG02,C07AG02,C07AG02,C07AG02,C07AG02,,A02BC05,A02BC05,A02BC05,A02BC05,A02BC05,A02BC05,A02BC05,A02BC05,A02BC05,A02BC05,A02BC05,A02BC05,A02BC05,A02BC05,A02BC05,A02BC05,A02BC05,A02BC05,A02BC05,A02BC05,A02BC05,A02BC05,A02BC…	V		1			1
610	1	72	2	,,,,,L01BC06,L01BC06,L01BC06,L01BC06,L01BC06,L01BC06,L01BC06,L01BC06,L01BC06,L01BC06,L01BC06,L01BC06,L01BC06,L01BC06,,,,,,,,,,B01AB06,B01AB06,,,A06AD11,A06AD11,A06AD11,A10AE04,A10AE04,A10AE04,C09AA03,C09AA03,C09AA03,C09AA03,C09AA03,C09AA03,C09AA03,C09AA03,C09AA03,C09AA03,C09AA03,C09AA03,C09AA03,C09AA03,C09AA03,C09AA03,C09AA03,C09AA03,C09AA03,C09AA03,C09AA03,C09AA03,C09AA03,C09AA03,C09AA03,C09AA03…	V		1			1
611	1	86	3	,B01AA07,L01BC06,L01BC06,L01BC06,,,B03AA02,B03AA07,B01AB06,B01AB06,B01AB06,B01AB06,,C09AA03,C09AA03,A06AD65,A03FA01,C07AB02,C07AB02,A04AA01	M		1			1
612	1	81	3	,B01AA07,B01AA07,C08CA01,C08CA01,C08CA01,C08CA01,C08CA01,C08CA01,C08CA01,C08CA01,C08CA01,C08CA01,C08CA01,C08CA01,C08CA01,C08CA01,C08CA01,C08CA01,C08CA01,C08CA01,C08CA01,C08CA01,C08CA01,C08CA01,C08CA01,C08CA01,C08CA01,C08CA01,,,,,,,,,A11CC05,A11CC05,A11CC05,A11CC05,A11CC05,A11CC05,A11CC05,A11CC05,A11CC05,A11CC05,A11CC05,A11CC05,A11CC05,A11CC05,A11CC05,A11CC05,A11CC05,A11CC05,A11CC05,A11CC05,A11CC0…	V		1			1
613	0	54	1	,B01AA07,B01AA07,J01CA04,,C01AA05,C01AA05,C09CA01,C09CA01,A10BA02	M		1			1
614	1	73	2	,B01AA07,B01AA07,,C03AA03,C03AA03,A06AD65,A06AD65,C07AB02,C07AB02,C10AA01,C10AA01,C09CA03,C09CA03	M		1			1
615	0	68	2	,B01AC06,B01AC06,,C03AA03,C03AA03,C09AA03,C09AA03,C09AA03,C09AA03,A10BA02,A10BA02,A10BA02,A10BA02,S01BA04,C10AA01,C10AA01,C07AA07,C07AA07,S01AA12,S01BC11	M	1
616	1	70	2	,B01AA07,C02CA04,C03CA01,C03CA01,C03DA04,C03DA04,C03DA04,C09CA01,C07AB02,C07AB02,C10AA01,C08DA01,C08DA01	M		1			1
617	1	68	2	,B01AA07,B01AA07,R06AE07,G04BE08,G04BE08,G04BE08,G04BE08,C09AA02,C09AA02,,C01BC04,C01BC04,D07AB02,C08CA05,C08CA05	M		1			1
618	1	65	2	,B01AA07,B01AA07,B01AA07,,,,,,,,,,,,,J01AA02,,B03AA02,B03AA02,B03AA02,C03CA01,C03CA01,C03CA01,C09CA04,C09CA04,C09CA04,C01AA05,C01AA05,C01AA05,A10BA02,A10BA02,A10BA02,A10BA02,C07AB02,C07AB02,A02BC05,A02BC05,A02BC05	V		1			1
619	1	84	3	,B01AA07,B01AA07	M		1			1
620	0	68	2	,B01AC06,B01AC06,B01AC08,N05BA01,,A06AC01,A06AC01,A06AC01,A06AC01,C07AA07,C07AA07,G04CA02,D01BA02,D01BA02,D01BA02	M	1				1
621	0	91	3		M					1
622	1	72	2	,B01AA07,B01AA07,B01AA07,B01AA07,M04AA01,C02CA04,,C09AA03,C09AA03,C07AB02,C08CA05,C10AA01,C10AA01	M		1			1
623	1	80	3	,B01AA07,B01AA07,B01AA07,N05BA05,D07AD01,A11CC05,A11CC05,,,C01AA05,C07AB02,C07AB02,N05BA04,N05BA04,N05BA04,N05BA04,C10AA01,C10AA01,,	M		1			1
624	1	75	3	,B01AA07,B01AA07,A12AX,A12AX,A12AX,C03CA01,C03CA01,C09AA03,C09AA03,C09AA03,C09AA03,A02AA04,A02AA04,A02AA04,A10BA02,A10BA02,A10BA02,A10BA02,R03AC02,C07AB02,C07AB02,C07AB02,R03BB04,R03BB04,R03BB04,R03AC02,R03AC02,R03AC02	V		1			1
625	0	77	3		M					1
626	0	72	2	,B01AC06,B01AC06,C07AB07,C07AB07,C09CA01,C09CA01,C08DA01,C08DA01	M	1				1
627	1	70	2	,G04CB02,G04CB02,G04CB02,G04CB02,C09CA06,C09CA06,C09CA06,C07AG02,C07AG02,C07AG02,,B01AE07,B01AE07,B01AE07,B01AE07,C10AA01,C10AA01,C01BC04,C01BC04,G04CA02,G04CA02	M		1			1
628	1	47	1	,M01AB05,C05AE03,C05AE03,C05AE03,B03AA02,A06AD65,A06AD65,A02BC02,A06AC01	M					1
629	0	56	1	,B01AA07,B01AA07,B01AA07,,,,,C03CA01,C03CA01,C03CA01,C03CA01,,,C07AB02,C07AB02,C07AB02,C07AB02,C07AB02,B01AE07,B01AE07,B01AE07,C03DA01,C03DA01,C03DA01,C03DA01,	M		1			1
630	1	73	4	,B01AA07,B01AC08,B01AC04,,,B01AB06,C03CA01,C03CA01,C03CA01,A10BB12,,C03DA04,C03DA04,,C01AA05,C09AA03,A10BA02,A10BA02,C07AB02,A02BC01,A02BC02,A02BC02,C10AA01	M		1		1	1
631	1	74	2	,M01AB55,B01AC04,B01AC04,C10AA07,C10AA07,C10AA07,B01AA04,B01AA04,J01CF05,C03CA01,B01AC04,C09AA03,C09AA03,C09AA03,A10BA02,A10BA02,A10BA02,A10BA02,A10BA02,A10BA02,A10BA02,A10BA02,C07AB02,C07AB02,C07AB02,C01DA14,C01DA02,,N05BA04,N05BA04,N05BA04,N05BA04,N05BA04,N05BA04,A02BC02,A02BC02,N02BE01,C07AA07,,	V		1			1
632	1	36	1	,A06AD11,D01AC02	M					1
633	1	77	3	,B01AA07,B01AA07,B01AA07,B01AA07,L04AD02,L04AD02,A12AX,A12AX,A12AX,D07AC17,,A02BC05,A02BC05,A02BC05,D06AX01,,C03DA04,C03DA04,C03DA04,C05AE02,D01AC08,D01AC08,H02AB06,H02AB06,A02BA02,D01AE12,C10AA01,C10AA01,C10AA01,C07AA07,C07AA07,G04CA02,G04CA02	M		1			1
634	1	74	2	,B01AA07,B01AA07,B01AA07,B01AA07,C08CA01,C08CA01,A11CC05,C03AA03,C03AA03,C03DA04,C10AA05,C10AA05,C09AA03,C09AA03,C09CA01,C09CA01,A10BA02,A10BA02,N02AA59,C07AA07,C07AA07	M		1			1
635	1	74	2	,B01AA07,B01AA07,B01AA07,M01AB55,M01AB55,S01XA20,S01XA20,,A02BA03,A02BA03,A02BA03,A02BA03,A02BA03,A02BA03,A02BA03,A02BA03,A02BA03,A02BA03,A02BA03,A02BA03,A02BA03,A02BA03,A02BA03,A02BA03,A02BA03,A02BA03,A02BA03,A02BA03,A02BA03,A02BA03,A02BA03,A02BA03,A02BA03,A02BA03,R06AE09,R06AE09,R06AE09,R06AE09,R06AE09,R06AE09,R06AE09,R06AE09,R06AE09,R06AE09,R06AE09,R06AE09,R06AE09,R06AE09,R06AE09,R06AE09,R06AE…	M		1			1
636	0	71	2		M					1
637	1	89	3	,B01AA07,,,N07CA01,N07CA01,N07CA01,N07CA01,N07CA01,N07CA01,N07CA01,,,S01XA20,,J01XE01,C01AA05,C01AA05,C01AA05,C01AA05,C01AA05,C01AA05,C01AA05,,,C03DA01,C03DA01,C03DA01,C03DA01,C03DA01,C03DA01,C03DA01,,	V		1			1
638	1	73	2	,B01AC08,C08CA12,C08CA12,C02CA04,C02CA04,,,C03AA03,C03AA03,C05AE02,,C07AA07,C07AA07,C07AA07,,C09CA03,C09CA03,C09CA03,C09CA03,C09CA03,B01AF01,B01AF01,B01AF01,	V		1			1
639	1	84	3	,B01AA07,A11CC03,A11CC03,A11CC03,C01BD01,A11CC05,,G04CB01,L02AE02,C07AB02,C01DA02,P01BA02,,,S01XA20,S01XA20	M		1			1
640	0	68	2	,B01AC06,B01AC06,B01AC06,B01AC06,B01AC06,B01AC06,B01AC06,B01AC06,B01AC06,B01AC06,B01AC06,B01AC06,B01AC06,B01AC06,B01AC06,B01AC06,B01AC06,B01AC06,B01AC06,B01AC06,B01AC06,B01AC06,B01AC06,B01AC06,B01AC06,B01AC06,B01AC06,A12AX,A12AX,A12AX,A12AX,A12AX,A12AX,A12AX,A12AX,A12AX,A12AX,A12AX,A12AX,A12AX,A12AX,A12AX,A12AX,A12AX,A12AX,A12AX,A12AX,A12AX,A12AX,A12AX,A12AX,A12AX,A12AX,,N02AB03,N02AB03,N02AB03,N…	M	1				1
641	0	84	3	,B01AC06,J01MA02,,,,,A02BA03,N02AB03,N02AB03,N02AB03,N02AB03,N02AB03,B03AA05,B03AA05,B03BB01,B03BB01,R03AC13,R03AK08,C03CA01,B03BA03,B03BA03,A06AD11,A06AD11,A06AD11,C07AB02,C07AB02,A02BC04,H02AB06,H02AB06,H02AB06,H02AB06,A02BC04,A02BC04,A02BC04,A02BC04,A02BC04,A02BC04,A02BC04,R03BB04,R03BB04,R03BB04,R03BB04,R03BB04,R03BB04,N02AX02,N02AX02,N02AX02,R03AC02,R03AC02	V					1
642	1	67	2	,B01AA07,B01AA07,B03XA02,A12AX,A12AX,,,,N02AB03,N02AB03,,C01AA05,C01AA05,,A10BA02,A10BA02,C07AB02,C07AB02,N05BA04,N05BA04,N05BA04,A02BC02,A02BC02,N02BE51,H02AB06,H02AB06,,,R06AA04,	V		1			1
643	1	76	3	,B01AA07,B01AA07,C08CA01,C08CA01,,C03AA03,C03AA03,C03AA03,C01AA05,C01AA05,C01AA05,,C07AB02,C07AB02,C07AB02,C01DA02,C10AA01,C10AA01,C10AA01	M		1			1
644	1	86	5	,B01AA04,C09AA03,C09AA03,C07AB02	V		1		1	1
645	1	96	3	,B01AA07,A02AD01,A02AD01,A02AD01,R03BB01,,N02AB03,N02AB03,N02AB03,N02AB03,N02AB03,N02AB03,N02AB03,N02AB03,C03CA01,C03CA01,C03CA01,C03CA01,C03CA01,C03CA01,C03CA01,C03CA01,C03CA01,C03CA01,C03CA01,C03CA01,C03CA01,C03CA01,C03CA01,C03CA01,C03CA01,C03CA01,C03CA01,C03CA01,C03CA01,C03CA01,C03CA01,C03CA01,C03CA01,C03CA01,C03CA01,C03CA01,C03CA01,C03CA01,C03CA01,C03CA01,C03CA01,C03CA01,C03CA01,C03CA01,C03CA…	V		1			1
646	1	68	2	,B01AA07,B01AA07,N03AG01,N03AG01,N05CD07,N05CD07	V		1			2
647	0	57	1	,B01AA07,B01AC08,B01AC08,,A02BC05,A02BC05,C03CA01,C01AA05,C01AA05,C09CA01,C09CA01,C07AB02,C07AB02,H02AB06,R03AK06,R03AK06,C10AA01,C10AA01,R03BB04,R03BB04,N02AX02	V		1			1
648	0	77	3	,J01AA02,J01AA02,,C09AA03,C09AA03,C07AB02,C07AB02,D02AX,D02AX	V					1
649	1	88	3	,B01AA07,,,,,,A02BC05,A02BC05,A02BC05,A02BC05,A02BC05,A02BC05,A02BC05,A02BC05,A02BC05,A02BC05,A02BC05,A02BC05,A02BC05,A02BC05,A02BC05,A02BC05,A02BC05,A02BC05,A02BC05,A02BC05,A02BC05,A02BC05,A02BC05,C03CA01,C03CA01,C03CA01,C03CA01,C03CA01,C03CA01,C03CA01,C03CA01,C03CA01,C03CA01,C03CA01,C03CA01,C03CA01,C03CA01,C03CA01,C03CA01,C03CA01,C03CA01,C03CA01,C03CA01,C03CA01,C03CA01,C03CA01,C03CA01,C03CA01,C…	V		1			1
650	1	83	3	,B01AA07,B01AA07,A11CC05,A11CC05,A11CC05,,B03AA02,C07AB02,C07AB02,C07AB02,A02BC01,A02BC01,A02BC01,A02BC01,C10AA01,C10AA01	V		1			2
651	1	82	3	,C09CA06,,C03AA03,B01AE07,B01AE07	V		1			1
652	1	79	3	,B01AA07,B01AA07,S01AA01,C08CA12,C08CA12,A11CC05,A11CC05,C10AX09,C10AX09,H02AB08,C10AA04,C10AA04,C07AB02,C07AB02	V		1			1
653	1	78	3	,B01AA07,B01AA07,B01AC06,B01AC06,B01AC06,B01AC06,B01AC06,B01AC06,B01AC06,B01AC06,B01AC06,B01AC06,B01AC06,B01AC06,B01AC06,B01AC06,B01AC06,B01AC06,B01AC06,B01AC06,B01AC06,B01AC06,B01AC06,B01AC06,B01AC06,B01AC06,B01AC06,B01AC06,S01EA05,S01EA05,,B02AA02,A11CC05,A11CC05,A11CC05,A11CC05,A11CC05,A11CC05,A11CC05,A11CC05,A11CC05,A11CC05,A11CC05,A11CC05,A11CC05,A11CC05,A11CC05,A11CC05,A11CC05,A11CC05,A11CC…	V	1	1			1
654	0	78	3		M					1
655	1	75	3	,B01AA07,B01AA07,M05BA04,M05BA04,C08CA01,C08CA01,L02BG03,L02BG03,A12AA04,A12AA04,B01AC08,,C09CA01,C09CA01,A06AD65,C07AB02,C07AB02,	V		1
656	1	72	2	,B01AA07,B01AA07,B01AA07,,,J01EE01,A03FA03,,C03CA01,C03CA01,C03CA01,C03CA01,C03CA01,C03CA01,C03CA01,C03CA01,C03CA01,C03CA01,C03CA01,C03CA01,C03CA01,C03CA01,C03CA01,C03CA01,C03CA01,C03CA01,C03CA01,C03CA01,C03CA01,C03CA01,,,,C09AA03,C09AA03,C09AA03,C09AA03,C09AA03,C09AA03,C09AA03,C09AA03,C09AA03,C09AA03,C09AA03,C09AA03,C09AA03,C09AA03,C09AA03,C09AA03,C09AA03,C09AA03,C09AA03,C09AA03,C09AA03,C09AA03,…	M		1			1
657	1	72	2	,B01AA07,B01AA07,B01AA07,R06AX27,C09AA03,C09AA03,C09AA03,C07AB02,C07AB02,C07AB02,A02BC01,A02BC01,A02BC01,H03AA01,H03AA01,H03AA01,D02AC,D02AC,C08DA01,C08DA01,C08DA01,C08DA01	V		1			1
658	1	71	2	,B01AA07,C08CA01,J01CA04,D02AX,	V		1			1
659	0	70	2	,C10AA05,C10AA05,C10AA05,B01AC08,B01AC08,M01AB05,M01AB05,,C03AA03,C03AA03,C03AA03,C09CA01,C09CA01,C07AB02,C07AB02,C08CA05,C08CA05,A02BC02,C03EA03,C03EA03	M
660	0	68	2	,J01CA04,J01FA09,B01AC04,A07AC01,N05BA01,J01AA02,C09AA03,C09AA03,R01AD09,R01AD09,R01AD09,H02AB06,H02AB06,R03AK06,R03AK06,C10AA01,C10AA01,R03AC02,R03AC02,R03AC02	V					1
661	1	68	2	,B01AA07,D06AX01,D06AX01,C09DA01,C09DA01,C07AB02,C07AB02	M		1			1
662	1	68	2	,B01AA07,B01AA07,C10AA05,C10AA05,L04AX01,L04AX01,L04AX01,A12AX,A12AX,C09AA02,C09AA02,A02BC05,A02BC05,A02BC05,C03CA01,C03CA01,C01AA05,C01AA05,A10AE04,A10BA02,A10BA02,A10BA02,C07AB02,C07AB02,,A10AB05,,,H02AB06,H02AB06,H02AB06,H02AB06	V		1			1
663	0	68	2		M					2
664	1	66	2	,B01AA07,B01AA07,B01AA07,B01AA07,B01AA07,M04AA01,M04AA01,C08CA01,C08CA01,C10AA05,C10AA05,D11AX11,D01AC08,C09CA01,C09CA01,C09CA01,C09CA01,A10BA02,A10BA02,A10BA02,A10BA02,C07AB02,C07AB02,C07AB02,C07AB02,C01DA02	M		1			1
665	1	74	2	,B01AA07,B01AA07,B01AA07,B01AA07,M05BA04,M05BA04,M05BA04,M05BA04,M05BA04,M05BA04,M05BA04,M05BA04,A11CC05,A11CC05,A11CC05,A11CC05,A11CC05,A11CC05,A11CC05,C03CA01,C03CA01,C03CA01,C03CA01,C03CA01,C03CA01,C03CA01,C03CA01,C01AA05,C01AA05,C01AA05,C01AA05,C01AA05,C01AA05,C01AA05,C01AA05,C07AB02,C07AB02,C07AB02,C07AB02,C07AB02,C07AB02,C07AB02,C07AB02,C07AB02,C07AB02,C07AB02,C07AB02,C07AB02,C07AB02,C07AB0…	V		1			1
666	1	63	1	,C07AA07,C07AA07,C07AA07,C07AA07	V					1
667	0	61	1	,J01CA04,C09CA06,C09CA06,M01AB05,A02BC05,A02BC05,A02BC05,M01AE01,C09AA03,C09AA03,C09AA03,,C10AA01,C10AA01,C10AA01,C07AA07,C07AA07,C07AA07,,B01AF01,B01AF01	M		1			1
668	1	57	1	,C03CA01,C09AA03,C09AA03,C09AA03,C07AB02,C07AB02,	M					1
669	0	54	1	,B01AA07,B01AA07,B01AA07,B01AA07,,,C09CA01,C09CA01,C09CA01,N02AA59,C10AA01,C10AA01,C07AA07,C07AA07,R06AA04	M		1			1
670	0	53	1	,B01AA07,B01AA07,B01AA07,B01AA07,S01XA20,S01XA20,A11CC05,A11CC05,,C07AB02,C07AB02,A02BC02,A02BC02,H03BB02,H03AA01,H03AA01,H03AA01,H03AA01,H03AA01	V		1			1
671	1	37	1	,G03AC06	V					1
672	0	87	3		V					1
673	1	72	2	,B01AA07,B01AA07,B01AC06,B01AC06,M04AA01,M04AA01,C01BD01,C01BD01,C01BD01,A12AX,A12AX,A12AX,C09CA06,C09CA06,,C08CA12,C08CA12,C08CA12,,,,,H03AA01,H03AA01,H03AA01,C03CA01,C03CA01,C03CA01,C03CA01,C03CA01,A10BB12,A10BB12,,C01DA08,C01DA08,C01DA08,,A06AD65,A06AD65,A06AD65,A06AD65,A10BA02,A10BA02,A10BA02,C07AB02,C07AB02,C01DA02,A02BC02,A02BC02,N02BE51,N02BE51,C10AA01,C10AA01,C10AA01,,D02AX,,	M	1	1			1
674	0	82	3	,C10AA05,C10AA05,,,,,,A02BC05,A02BC05,N02AB03,N02AB03,N02AB03,N02AB03,N02AB03,N02AB03,N02AB03,H02AB08,A06AD65,C07AB02,C07AB02,C07AB02,C01DA02,C09CA08,C09CA08,N05BA04,N05BA04,N05BA04,N05BA04,N05BA04,N05BA04,N05BA04,N02BE51,N02BE51,N02BE51,R03BB04,D02AX,D02AX,D02AX,R03AC02	V					1
675	1	60	1	,S01XA20,S01XA20,,H02AB08,C09DX03,C09DX03	V					1
676	0	75	3		V					1
677	1	65	2	,B01AA07,B01AA07,C08CA01,C08CA01,C07AB07,C07AB07,,C03CA01,C03CA01,C01AA05,C01AA05,C09AA03,C09AA03,A10BA02,A10BA02,A10BA02,C10AA01,C10AA01	M		1			1
678	0	65	2	,B01AC06,B01AC06,C08CA01,C08CA01,C08CA01,C08CA01,C10AA05,C10AA05,C10AA05,C10AA05,D07XA01,D07XA01,M01AB05,M01AB05,,,A10BA02,A10BA02,C07AB02,C07AB02,C07AB02,C07AB02,A02BC02,N02BE01,N02BE01,G04CA02,A10BB03,A10BB03,A10BB03,A10BB03,D07AB09,D07AB09,D07AB09,D02AC,D02AC	M	1				1
679	1	67	2	,B01AA07,B01AA07,J01CA04,S01CA01,S01CA01,S01CA01,S01CA01,A11CC05,A11CC05,A11CC05,A11CC05,A11CC05,A11CC05,A11CC05,A11CC05,A11CC05,A11CC05,A11CC05,A11CC05,A11CC05,A11CC05,A11CC05,A11CC05,A11CC05,A11CC05,A11CC05,A11CC05,A11CC05,A11CC05,A11CC05,A11CC05,A11CC05,A11CC05,,C03CA01,C03CA01,C03CA01,C03CA01,C03CA01,C03CA01,C03CA01,C03CA01,C03CA01,C03CA01,C03CA01,C03CA01,C03AA03,C03AA03,C03AA03,C03AA03,C03AA…	M		1			2
680	0	63	1	,B01AA07,B01AA07,B01AA07,B01AA07,C09CA06,C09CA06,,C07AB02,C07AB02,A02BC02,A02BC02	M		1			1
681	0	62	1	,C10AA07,C10AA07,C08DB01,C09DX01,C09DX01,C10AX09,C10AX09,A10BB12,A10BB12,A10BB12,A10BH01,A10BH01,,C07AB02,C07AB02,C10AB08,C10AB08,B01AE07,B01AE07	M		1			1
682	0	111	3		V					1
683	0	85	3	,,D02AX,D02AX,N03AE01,N03AE01,N03AE01,N03AE01,,,C09AA02,C09AA02,C09AA02,C09AA02,A02BC05,A02BC05,A02BC05,A02BC05,N06AX11,N06AX11,N06AX11,N06AX11,Y,N02BE01,N02BE01,N02BE01,N02BE01,N02BE01,C03DA01,C03DA01,C03DA01,C03DA01	V					1
684	0	68	2		M					1
685	0	66	2	,B01AC08,C07AB03,,C09AA02,C09AA02,C03CA01,C03CA01,C03CA01,A06AG10,A10AE04,,A07DA03,A10AB05,A02BC02,A02BC02	V					1
686	1	84	3	,B01AA07,,Z,,,,,,,,,,,,,,,,S01XA20,S01XA20,,C03CA01,C03CA01,C03CA01,C03CA01,C03CA01,C03CA01,C03CA01,C03CA01,C03CA01,C03CA01,C03CA01,C03CA01,C03CA01,C03CA01,C03CA01,C03CA01,C03CA01,C03CA01,C03CA01,C03CA01,C03CA01,C03CA01,C03CA01,C03CA01,C03CA01,C03CA01,C09AA03,C09AA03,C09AA03,C09AA03,C09AA03,C09AA03,C09AA03,C09AA03,C09AA03,C09AA03,C09AA03,C09AA03,C09AA03,C09AA03,C09AA03,C09AA03,C09AA03,C09AA03,C09…	V		1			1
687	0	77	3		V					1
688	0	72	2		V					1
689	1	44	1	,A10BA02	M					1
690	1	78	3	,B01AA07,C07AG02,C07AG02,,,C03AA03,C03AA03,N05BA04,N05BA04,N05BA04,C09AA04,C09AA04,C10AA01,C10AA01	M		1			2
691	1	50	3	,B01AA07,,C07AB02,C07AB02,C07AB02,C07AB02,C07AB02,C07AB02,C07AB02,C07AB02,C07AB02,C07AB02,C07AB02,C07AB02,C07AB02,C07AB02,C07AB02,C07AB02,C07AB02,C07AB02,C07AB02,C07AB02,C07AB02,C07AB02,C07AB02,C07AB02,C07AB02,C07AB02,N06AX11,N06AX11,N06AX11,N06AX11,N06AX11,N06AX11,N06AX11,N06AX11,N06AX11,N06AX11,N06AX11,N06AX11,N06AX11,N06AX11,N06AX11,N06AX11,N06AX11,N06AX11,N06AX11,N06AX11,N06AX11,N06AX11,N06AX…	V		1		1	2
692	1	52	1	,R06AE07,S01AA01,S01CA01,J01AA02,,S01AA13,R03AK06,R03AK06,R03AK06,R03AK06,R03AK06,R03AK06,R03AK06,D02AC,D02AC,R03AC02,R03AC02,R03AC02,R03AC02,R03AC02,R03AC02,R03AC02,S01XA20	V					2
693	1	66	2	,B01AA07,B01AA07,S01ED02,S01ED02,S01ED02,B01AC08,B01AC08,R06AX27,S01XA20,S01XA20,S01XA20,,A10BB12,A10BB12,,C01DA08,C01DA08,C01DA14,C01DA14,S01EE01,S01EE01,S01GX02,A10BA02,A10BA02,C07AB02,C07AB02,R01AC01,R01AC01,C09DA08,C09DA08,C09DA08,A02BC02,A02BC02,N02BE51,C10AA01,C10AA01	M		1			1
694	0	91	3	,,,,N06AA09,N06AA09,N02AB03,N02AB03,C03CA01,C03CA01,C03CA01,C03CA01,N05AD01,N05AD01,N05AD01,N05AD01,C09AA03,C09AA03,C07AB02,C07AB02,C07AB02,C07AB02,N02BE01,N02BE01,N02BE01,N02BE01,H02AB06,H02AB06	V					1
695	0	75	3	,B01AC08,B01AC08,M01AB05,A11CC05,A11CC05,D05AX52,D05AX52,D05AX52,,C01DA14,C01DA14,,C09AA03,C09AA03,C07AB02,C07AB02,,A10AD05,A10AD05,,,,,,,C10AA01,C10AA01,,S02CA04	M					2
696	1	71	2	,B01AA07,B01AA07,A11CC05,A11CC05,C03CA01,C03CA01,C01AA05,N02BE51,N02BE51,C09AA04,C03DA01,C03DA01,D02AC,D02AC,D02AC	V		1			2
697	1	73	2	,B01AA07,B01AA07,S01EC01,S01EC01,S01BC05,S01BC05,M04AA01,S01CA01,S01CA01,S01CA01,S01CA01,A02BC05,A02BC05,A02BC05,A02BC05,A02BC05,A02BC05,A02BC05,A02BC05,A02BC05,A02BC05,A02BC05,A02BC05,A02BC05,A02BC05,A02BC05,A02BC05,A02BC05,A02BC05,A02BC05,A02BC05,A02BC05,A02BC05,A02BC05,A02BC05,A02BC05,A02BC05,C03CA01,C03CA01,C03CA01,C03CA01,C03CA01,C03CA01,C03CA01,C03CA01,C03CA01,C03CA01,C03CA01,C03CA01,C03CA0…	M		1			2
698	0	64	1	,,,,,M04AC01,,C02CA04,,B01AA04,B01AA04,C03AA03,C03AA03,C01AA05,C01AA05,A10AE04,A10AE04,A10AE04,A10AE04,,,C09AA03,C09AA03,A10BA02,A10BA02,C07AB02,C07AB02,C07AB02,,C08CA05,C08CA05,A10AB05,A10AB05,A10AB05,A10AB05,C10AA01,C10AA01	M		1			2
699	1	79	3	,B01AA07,A11CC05,C08CA02,C08CA02,B01AA04,B01AA04,B01AA04,C07AB02,C07AB02	V		1			2
700	1	67	2	,S01AA01,R05DA04,R05DA04,R05DA04,R05DA04,B01AA04,C03CA01,C03CA01,A10BB09,A10BB09,A10BB09,H02AB08,H02AB08,D02AX,A10BA02,A10BA02,A10AB05,N02BE01,N02BE01,N02BE01,N02BE01,C07AA07,C07AA07,C03DA01,C03DA01,R06AA04	V		1			2
701	0	53	1	,B01AA07,B01AA07,B01AA07,B01AA07,J01CA04,R05DA04,,J01XE01,J01XE01,,,A10AE05,A10AE05,C09AA03,C09AA03,C09CA01,C09CA01,A10BA02,A10BA02,C07AB02,C07AB02,,,,A10AB05,,,A02BC02,A02BC02,N02BE01,C10AA01,C10AA01,C08DA01,C08DA01,C08DA01,R01AA07	M		1			2
702	1	64	1	,J01FA10,R05DA04,R03AC02	M					2
703	1	81	3	,B01AA07,,C01AA05,C01AA05,C07AB02,C07AB02,C03DA01,C03DA01,,	V		1			2
704	0	62	1	,B01AA07,N05BA01,,C01AA05,C01AA05,C09AA03,C09AA03,N05CD08	M		1			1
705	1	73	2	,B01AA07,B01AA07,B01AA07,C09AA03,C09AA03	V		1			2
706	1	73	2	,R06AE07,R06AE07,,,M01AB05,M01AB05,M01AB05,,B01AA04,B01AA04,C03CA01,C03CA01,B03BA03,C09DA04,C09DA04,C09DA04,C09DA04,C01AA05,C01AA05,C01AA05,C01AA05,,C07AB02,C07AB02,C07AB02,C07AB02,A02BC02,A02BC02,	V		1			2
707	0	55	1	,C08CA01,C08CA01,G04BE08,G04BE08,G04BE08,G04BE08,G04BE08,G04BE08,C09CA01,C09CA01,,A10BA02,A10BA02,A10BA02,A10BA02,C10AA01,C10AA01,C10AA01,B01AF01,B01AF01,B01AF01,B01AF01	M		1			2
708	1	84	3	,B01AA07,B01AA07,B01AA07,R03BB01,R03BB01,R03BB01,R03BB01,D02AX,,,,,,,,,C08DB01,C08DB01,C08DB01,C08DB01,C08DB01,C08DB01,C08DB01,C08DB01,C08DB01,C08DB01,C08DB01,C08DB01,C08DB01,C08DB01,C08DB01,C08DB01,C08DB01,C08DB01,C08DB01,C08DB01,C08DB01,C08DB01,C08DB01,C08DB01,C08DB01,C08DB01,A02BC05,A02BC05,A02BC05,A02BC05,A02BC05,A02BC05,A02BC05,A02BC05,A02BC05,A02BC05,A02BC05,A02BC05,A02BC05,A02BC05,A02BC05,…	M		1			2
709	1	92	3	,B01AA07,B01AC06,B01AC06,,C03CA01,C03CA01,,C09AA03,C09AA03,C07AB02,C07AB02,B01AC07,B01AC07,,	V	1	1			1
710	0	64	3	,M01AB05	M				1	2
711	0	77	3		V					1
712	0	77	3		M			1		2
713	0	94	3		V					1
714	0	69	2		V					1
715	0	60	1	,B01AA07,B01AA07,J01CR02,M01AB55,,C01BC04,C01BC04,C03BA11,C03BA11,D01AC08,C09AA05,C09AA05,C10AA01,C10AA01,R03AC02	M		1			1
716	0	77	3		V					1
717	0	58	1	,B01AA07,B01AA07,B01AA07,,,,,C08CA01,J01CA04,G04BE08,G04BE08,G04BE08,G04BE08,G04BE08,M01AB05,M01AB05,M01AB05,M01AB05,M01AB05,,,D01AC08,C01AA05,C01AA05,R06AE09,C09AA03,C07AB02,A02BC01,A02BC02,A02BC02,C10AA01,C10AA01,S01EE04	M		1			2
718	1	29	1	,C07AB02	M					1
719	1	72	2	,B01AA07,B01AA07,B01AA07,N07CA01,G04BD12,B01AC04,B01AC04,B01AC04,B01AC04,B01AC04,B01AC04,B01AC04,B01AC04,B01AC04,B01AC04,B01AC04,B01AC04,B01AC04,B01AC04,B01AC04,B01AC04,B01AC04,B01AC04,B01AC04,B01AC04,B01AC04,B01AC04,B01AC04,N06AX21,N06AX21,N06AX21,N06AX21,N06AX21,N06AX21,N06AX21,N06AX21,N06AX21,N06AX21,N06AX21,N06AX21,N06AX21,N06AX21,N06AX21,N06AX21,A11CC05,A11CC05,A11CC05,A11CC05,C03CA01,C03CA0…	M		1			1
720	1	79	3	,B01AA07,R03BB01,R03BB01,B01AC08,B01AC08,B01AC08,J01MA02,C10AA07,C10AA07,,,,,D07AD01,,,,C09CA01,C09CA01,R03DC03,R03DC03,A02BC02,A02BC02,H02AB06,C01DA14,C01DA14,,R03DA04,R03DA04,C08DA01,C08DA01	M		1			1
721	1	80	3	,B01AA07,B01AA07,B01AA07,M01AB55,M01AB55,C10AA05,B01AC08,B01AC08,J01MA02,,A10BB09,,C09AA03,C09AA03,C07AB02,C07AB02,,A02BC02,A02BC02,B01AE07,R03AC02,C10AA01,C10AA01,,,,S01XA20	V		1			1
722	1	71	2	,B01AA07,B01AA07,B01AA07,B01AA07,B01AA07,A12AX,A12AX,A12AX,A12AX,A12AX,A12AX,A12AX,A12AX,A12AX,N06AB04,N06AB04,N06AB04,N06AB04,N06AB04,N06AB04,N06AB04,N06AB04,N06AB04,N06AB04,N06AB04,N06AB04,N06AB04,N06AB04,R06AX13,B03BA03,B03BA03,B03BA03,C01AA05,C01AA05,C01AA05,C01AA05,C01AA05,C01AA05,C01AA05,C01AA05,C01AA05,C01AA05,C01AA05,C01AA05,C01AA05,C01AA05,D04AB01,D04AB01,D07AB02,A07DA03,A07DA03,A07DA03,…	V		1			1
723	1	72	2	,B01AA07,B01AA07,C03AA03,C03AA03,M01AE01,C09AA03,C09AA03,C07AB02,C07AB02,A02BC02	M		1			3
724	0	70	2	,C08CA01,C08CA01,B01AC08,B01AC08,C10AA03,C10AA03,C01BC04,C01BC04,G04CA02,G04CA02,C08DA01,C08DA01	M					3
725	1	91	3	,,B01AA07,B01AA07,B01AA07,B01AA07,H03AA01,H03AA01,C03CA01,C03CA01,C01AA05,C01AA05,A06AD65,A06AD65,A02BC01,A02BC01,A02BC01,A02BC01,N02AX52,N02AX52,N02AX52,N02AX52,N02AX52,N02AX52,N02AX52,N02AX52	M		1			3
726	0	90	3	,B01AC06,B01AC06,B01AC06,B01AC06,B01AC06,,,,,,,S01XA20,S01XA20,S01XA20,S01XA20,S01XA20,J01MA14,R01AD05,R01AD05,R01AD05,R01AD05,R01AD05,C09AA01,C09AA01,C09AA01,C09AA01,C09AA01,D02AX,D02AX,D02AX,D02AX,D02AX,N05BA01,N05BA01,N05BA01,N05BA01,N05BA01,A11CC05,A11CC05,A11CC05,A11CC05,A11CC05,A11CC05,,R03BA05,R03BA05,C03CA01,C03CA01,C03CA01,C03CA01,C03CA01,,D02AX,D02AX,D02AX,D02AX,D02AX,C01AA05,C01AA05,C0…	V	1				3
727	1	59	1		M					3
728	1	91	3	,B01AA07,B01AA07,B01AA07,B01AA07,B01AC08,A02BC05,A02BC05,A02BC05,A02BC05,C03CA01,C01DA08,C01DA08,C01AA05,C01AA05,C01AA05,C07AB02,C07AB02,C01DA14,C01DA14,C01DA02,N05BA04,C10AA01,C10AA01,N05CD07,N05CD07,,,S01CA01,S01CA01	M		1			3
729	0	64	1	,B01AA07,B01AA07,B01AA07,B01AA07,B01AA07,B01AA07,C07AG02,C07AG02,C07AG02,C07AG02,C01AA05,C01AA05,C01AA05,C01AA05,C09CA01,C09CA01,C09CA01,C09CA01,C10AA03,C10AA03,C10AA03,C10AA03	M		1			3
730	1	77	3	,B01AA07,B01AA07,B01AA07,C10AA07,,,C01AA05,C01AA05,C07AB02,C07AB02	V		1			3
731	0	86	3	,A12AX,A12AX,H03AA01,H03AA01	V					3
732	1	70	2	,B01AA07,B01AA07,B01AA07,B01AA07,H03AA01,H03AA01,H03AA01,H03AA01,C03CA01,C03CA01,C01AA05,,C09AA03,C09AA03,C07AB02,A02BC02,A02BC02,A02BC02,C07AB02,C07AB02,C07AB02,C07AB02	V		1			3
733	1	88	3	,B01AA07,B01AA07,B01AA07,C08CA05,C08CA05,C08CA05,C08CA05,C08CA05,C08CA05,S01XA20,C09DA01,C09DA01,C09DA01,C09CA01,C09CA01,C09CA01,A10BA02,A10BA02,A10BA02,A02BC01,A02BC01,A02BC01,N05BA04,N05BA04,N05BA04,N05BA04,C10AA01,C10AA01,C10AA01,C10AA01,C07AA07,C07AA07,C07AA07,S01XA20,S01XA20,S01XA20	V		1			3
734	1	87	3	,B01AA07,B01AA07,C02CA04,C01DA14,C09CA01,R06AX25,R06AX25,A02BC02,C10AA03,C08DA01,C08DA01	V		1			3
735	1	95	3	,B01AA07,B01AA07,,,,,,,,S01XA20,S01XA20,S01XA20,S01XA20,C03CA01,C03CA01,C03CA01,C03CA01,,,,,,,,,,,C01AA05,C01AA05,C01AA05,C01AA05,,,C07AB02,C07AB02,,,C07AB02,C07AB02,C03DA01,C03DA01,C03DA01,C03DA01,,,,,	V		1			3
736	1	81	3	,B01AA07,B01AC06,B01AC06,B01AC06,B01AC06,B01AC06,B01AC06,B01AC06,B01AC06,B01AC06,B01AC06,B01AC06,B01AC06,B01AC06,B01AC06,B01AC06,B01AC06,B01AC06,B01AC06,B01AC06,B01AC06,B01AC06,B01AC06,B01AC06,B01AC06,B01AC06,B01AC06,M05BA04,M05BA04,M05BA04,M05BA04,M05BA04,M05BA04,M05BA04,M05BA04,M05BA04,M05BA04,M05BA04,M05BA04,M05BA04,M05BA04,M05BA04,M05BA04,M05BA04,M05BA04,M05BA04,M05BA04,M05BA04,M05BA04,M05BA0…	V	1	1			3
737	1	70	2	,B01AA07,B01AA07,N05BA01,N05BA01,N05BA01,N05BA01,N05BA01,N05BA01,N03AB02,N03AB02,,S01XA20,N03AA02,N03AA02,N03AA02,N03AA02,C01AA05,C01AA05,C09AA03,A06AD65,C07AB02,C07AB02,C10AA01,C10AA01,G04CA02,G04CA02	M		1			3
738	0	63	1	,C08CA01,C08CA01,C08CA01,C08CA01,C08CA01,C08CA01,C10AA05,C10AA05,C10AA05,C10AA05,C10AA05,C10AA05,C09AA03,C09AA03,C09AA03,C09AA03,C09AA03,C09AA03,C07AB02,C07AB02,C07AB02,C07AB02,C07AB02,C07AB02,A02BC01,A02BC01,A02BC01,A02BC01,A02BC01,A02BC01,B01AE07,B01AE07,B01AE07,B01AE07,B01AE07	M		1			3
739	0	92	3	,,B01AC06,B01AC06,B01AC06,B01AC06,B01AC06,A12AX,A12AX,A12AX,J01MA02,A06AD11,C01AA05,C01AA05,C01AA05,N04BA02,N04BA02,N04BA02,N02BE01	M	1				3
740	0	82	3		M					3
741	0	87	3	,R03AC02,R03AC02,D06BX01,C03CA01,C03CA01,A06AD65,R01AC02,S01GX02,C03DA01,C03DA01,C03DA01,	V					3
742	0	71	2		M					3
743	0	77	3		M					3
744	0	77	3	,A06AG01,A06AD65,A06AD65,A06AD65,,M01AE02,M01AE02,M01AE02,M01AE02,M01AE02,M01AE02,N05BA04,N05BA04,N05BA04,N02AA05,N02AA05,N02AA05,N02BE01,C07AA07,C07AA07,	V					3
745	0	58	1	,B01AA07,B01AA07,B01AA07,B01AA07,C08CA01,C08CA01,C10AA05,C10AA05,J01MA02,J01MA02,D01AC01,C03AA03,C03AA03,C03AA03,C09AA03,C09AA03,A10BA02,A10BA02,C07AB02,C07AB02,C07AB02,D01AC02,S01XA20,A02BC02,A02BC02,A10BB03,A10BB03,,	M		1			3
746	0	76	3	,C07AB07,C07AB07,B01AC08,B01AC08,,L01BC02,D01AC08,D01AC08,D07AB02,D07AB02,D07AB02,D07AB02,C09CA01,C09CA01,C09CA01,C10AA03,C10AA03	M					3
747	1	88	3	,B01AA07,B01AA07,S01XA20,C01AA05,C01AA05,,C07AB02,C07AB02,A07EC02,C09AA05,C09AA05,A02BA02,A02BA02	V		1			3
748	1	72	2	,B01AA07,B01AA07,J01CR02,J01MA02,C08DB01,C08DB01,C08DB01,,,,J01XE01,J01XE01,J01XE01,A06AD65,S01XA20,A02BC01,A02BC01,A02BC01,C09AA04,C09AA04,C09AA04,H02AB06,H02AB06,C10AA01,C10AA01,G04BD08,G04BD08	M		1			3
749	0	88	3	,B01AC06,B01AC06,B01AC06,B01AC06,B01AC06,B01AC06,B01AC06,B01AC06,B01AC06,B01AC06,B01AC06,B01AC06,B01AC06,B01AC06,B01AC06,B01AC06,B01AC06,B01AC06,B01AC06,B01AC06,B01AC06,B01AC06,N06AA09,N06AA09,N06AA09,N06AA09,N06AA09,J01CR02,J01CA04,C10AA05,C10AA05,C10AA05,C10AA05,C10AA05,C10AA05,C10AA05,C10AA05,C10AA05,C10AA05,C10AA05,C10AA05,C10AA05,C10AA05,C10AA05,C10AA05,C10AA05,C10AA05,C10AA05,C10AA05,C10AA0…	M	1				3
750	0	103	3		V					3
751	1	67	2	,B01AA07,B01AA07,B01AA07,B01AA07,B01AA07,B01AA07,R06AX27,R06AX27,C08DB01,C08DB01,,C09AA02,C09AA02,R01AD08,R01AD08,R03AK11,R03AK11,R03AK11,R03AK11,R03AK11,R03AK11,R03AK11,R03BB04,R03BB04,R03BB04,R03BB04,R03BB04,R03BB04,R03BB04,C03EA03,C03EA03,C03EA01,R03AC02,R03AC02,R03AC02,R03AC02,R03AC02,R03AC02	M		1			3
752	1	82	3	,B01AA07,B01AA07,B01AA07,B01AA07,B01AA07,B01AA07,,,A10BB12,A10BB12,A10BB12,A10BB12,C01AA05,C01AA05,C01AA05,S01ED51,S01ED51,S01ED51,A10BA02,A10BA02,A10BA02,C07AB02,C07AB02	M		1			3
753	1	76	3	,B01AA07,B01AA07,B01AA07,C07AB02,C07AB02	V		1			3
754	0	92	3	,B01AC08,B01AC08,B01AC08,B01AC08,D02AX,D02AX,D02AX,D02AX,N05BA04,N05BA04,R06AA04,R06AA04,R06AA04,R06AA04,R06AA04,R06AA04	M					3
755	0	70	2	,R06AE07,R06AE07,C07AA07	M					3
756	0	67	2	,C09AA02,C09AA02,C03AA03,C03AA03	V					3
757	1	69	2	,B01AA07,B01AA07,B01AA07,R03BA05,R03AC02	V		1			3
758	0	83	3	,,,A12AX,A12AX,,,,,,,,C03AA03,C03AA03,C03AA03,,,,,,,,H03AA01,H03AA01,,,,H03BB02,H03BB02,,H03AA01,,	V					3
759	1	74	2	,C10AA05,C10AA05,,C01DA14,C01DA14,B01AE07,B01AE07,C07AA07,C07AA07	M		1			3
760	0	60	1	,B01AA07,B01AA07,B01AA07,B01AA07,B01AA07,B01AA07,B01AA07,C10AA05,C10AA05,C10AA05,B01AC08,B01AC08,B01AC04,B01AC04,B01AC04,B01AC04,C01AA05,C01AA05,C01AA05,C07AB02,C07AB02,A02BC02,A02BC02	M		1			3
761	1	60	1	,C07AA07,C07AA07,C07AA07,H03AA01,H03AA01	V					3
762	1	61	1	,M05BA04,M05BA04,M05BA04,M01AE01,,A02BC01,A02BC01	V					3
763	1	77	3	,C08CA05,M05BA04,L02BG03,L02BG03,A12AX,A12AX,,J01CF05,C03CA01,N03AX12,N03AX12,,,A06AD11,C01AA05,A06AD65,A06AD65,C07AB02,C07AB02,C07AB02,C07AB02,C07AB02,C07AB02,C07AB02,A06AD65,A02BC02,A02BC02,A02BC02,C09AA04,B01AE07,B01AE07,H02AB07,,N02AX02,C03EA01,C03EA01,J01EA01,J01EA01,,,	V		1			3
764	1	79	3	,B01AA07,B01AA07,M05BA04,A12AX,,C08CA13,C09CA03,C09CA03	V		1			3
765	1	57	1	,N06AB04,N06AB04	M					3
766	0	45	1	,R01AD05,R01AD05,R01AD05,A11CC05,,A02BC02,B01AE07,B01AE07,B01AE07,B01AE07	V		1			3
767	1	89	3	,B01AA07,B01AA07,D07AC01,,J01XE01,C01AA05,C01AA05,D02AX,,B02BA01	V		1			3
768	0	43	1	,C03CA02,C03CA02,G03AA07,C01AA05,C01AA05,C07AB02,C07AB02,N05BA04,N05BA04,B01AE07,B01AE07,C07AA07,C07AA07,C03DA01,C03DA01,N05CD07,N05CD07,N05CD07,N05CD07,N05CD07,N05CD07,N05CD07,H03AA01,H03AA01	V		1			3
769	1	80	3	,B01AA07,B01AA07,R03AC02,R03AC02,R03AC02,R03AC02,J01CR02,B03AA02,B03AA02,B03AA02,B03AA02,B03AA02,B03AA02,B03AA02,B03AA02,B03AA02,B03AA02,B03AA02,B03AA02,C03CA01,A10AE04,A10AE04,A10AE04,A10AE04,,,,,,,J07AM01	V		1			3
770	1	71	2	,B01AA07,B01AA07,B01AA07,C08CA01,C08CA01,C07AB02,C07AB02,C10AA01,C10AA01,N02AX02	M		1			3
771	0	63	1	,B01AC06,B01AC06,C10AA05,C10AA05,A11CC05,A11CC05,,S01XA20,A02BC05,A02BC05,H03AA01,H03AA01,B01AA04,C03CA01,C03CA01,S01XA20,S01XA20,,C07AB02,C07AB02,N05CD02,N05CD02,N05CD02,N05CD02,N05CD02,N05CD02,B01AE07,B01AE07,C03DA01,C03DA01,C08DA01,C08DA01,C08DA01,C08DA01,S01XA20,S01XA20,S01XA20	V	1	1			3
772	0	88	3	,R05CB01,B01AC06,B01AC06,B01AC06,R03AC02,R03AC02,R03AC02,R03AC02,C01DA08,A06AD65,M01AE02,M01AE02,A02BC01,A02BC01,A02BC01,N02AA05,N02AA05,C07AB02,C07AB02,C07AB02,R03AK06,R03AK06,C10AA01,C10AA01,C10AA01,R03BB04	M	1				3
773	0	76	3	,C03AA03,C03AA03,C09AA03,C09AA03,A06AD65,A06AD65,M01AE02,C08CA05,C08CA05,N02AA05,N02AA05,N02AA05,A02BC02,A02BC02,C07AA07,C07AA07,C07AA07	M					3
774	1	90	3	,B01AA07,B01AA07,C08CA01,C08CA01,C08CA01,C08CA01,C08CA01,C08CA01,C08CA01,C08CA01,C08CA01,C08CA01,C08CA01,C08CA01,C08CA01,C08CA01,C08CA01,C08CA01,C08CA01,C08CA01,C08CA01,C08CA01,C08CA01,C08CA01,C08CA01,C08CA01,C08CA01,C08CA01,C03AA03,C03AA03,C03AA03,C03AA03,C03AA03,C03AA03,C03AA03,C03AA03,C03AA03,C03AA03,C03AA03,C03AA03,C03AA03,C03AA03,C03AA03,C03AA03,C03AA03,C03AA03,C03AA03,C03AA03,N05CF01,N05CF0…	V		1			3
775	0	66	2		V					3
776	0	67	2	,A02BC01,C09CA01,C09CA01,C03CA01,C03CA01,M01AE01,N05BA04,N05BA04,C07AB02,C07AB02,N05CD07,N05CD07	V					3
777	1	60	1	,B01AC08,C03AA03,A06AD65,N02AA05,N02AA05,N02AA05,N02AA05,	M					3
778	0	78	3	,B01AC06,B01AC06,C08CA01,R05DA04,C03AA03,C03AA03	V	1				3
779	0	88	3	,B01AC06,B01AC06,B01AC06,B01AC06,B01AC06,A11CC03,A11CC03,A11CC03,A11CC03,A11CC03,R03BB01,R03BB01,R03BB01,R03BB01,R03BB01,A12AX,A12AX,A12AX,A12AX,A12AX,J01MA02,A01AB03,A01AB03,A01AB03,A01AB03,A01AB03,N06DA03,N06DA03,N06DA03,N06DA03,N06DA03,N06DA03,N06DA03,R03BA05,R03BA05,R03BA05,R03BA05,R03BA05,C03CA01,C03CA01,,,,,,S01XA20,S01XA20,S01XA20,S01XA20,S01XA20,,,,,,D02AX,D02AX,D02AX,D02AX,D02AX,,,,,,C09…	M	1				3
780	0	97	3		V					3
781	0	61	1	,B01AA07,B01AA07,J01CA04,J01CA04,D06AX09,D06AX09,,,,,J01AA02,M05BA04,M05BA04,,,,D02AX,D02AX,D02AX,D02AX,C09AA03,C09AA03,,,C07AB02,C07AB02,A02BC01,A02BC01	V		1			3
782	0	65	2	,,,N06AA09,N06AA09,N06AA09,N06AA09,H03AA01,H03AA01,H03AA01,H03AA01,N03AX16,N03AX16,N03AX16,N03AX16	M					3
783	0	94	3	,B01AC08,B01AC08,B01AC08,B01AC08,B01AC08,,,,,,,,,,,,,,,,,,N06DA03,N06DA03,N06DA03,N06DA03,N06DA03,N06DA03,N06DA03,N06DA03,N06DA03,N02AB03,N02AB03,N02AB03,N02AB03,N02AB03,N02AB03,N02AB03,N02AB03,N02AB03,N02AB03,N02AB03,N02AB03,N02AB03,N02AB03,N02AB03,N02AB03,N02AB03,N02AB03,D06BA01,,,,,,,,A06AD11,A06AD11,A06AD11,A06AD11,A06AD11,D02AX,D02AX,D02AX,D02AX,D02AX,Y,Y,Y,Y,Y,N05CD07,N05CD07,N05CD07,N05CD0…	V					3
784	1	66	2	,B01AA07,B01AA07,C09AA03,C09AA03,C09AA03,N05CD06,N05CD06,N05CD06,N05CD06,N05CD06,N05CD06,N05CD06,N03AX16,N03AX16,N03AX16,N03AX16,N03AX16,N03AX16,N06AX11,N06AX11,N06AX11,N06AX11,N06AX11,N06AX11,N06AX11,N06AX11,C07AA07,C07AA07	M		1			3
785	1	68	2	,B01AA07,B01AA07,B01AA07,B01AC08,B01AC08,C10AA07,C10AA07,C09CA01,C09CA01,C07AB02,A02BC02,A02BC02,C01DA14,C01DA14	M		1			3
786	0	73	2	,N05BA01,N05BA01,N05BA01,C07AB02,C07AB02,C07AB02,C07AB02,C07AB02,C07AB02,N05BA01,A11E,A11E,A11E,A11E,A11E	M					3
787	0	89	3		V					3
788	1	86	3	,B01AA07,B01AA07,B01AA07,B01AA07,B01AA07,B01AA07,,,,,,,,,,,Z,Z,Z,A12AX,A12AX,A12AX,A12AX,A12AX,,,,,,,,,,,,,,,,,,,,,,,,,,,,,,,,,,,D07AC13,D07AC13,D07AC13,B01AB06,B01AB06,B01AB06,,,,,,G04BD04,G04BD04,,,,,,,,,,,,,,,,,C09AA03,C09AA03,C09AA03,C09AA03,C09AA03,C09AA03,C09AA03,,,,,D08AX07,D08AX07,D08AX07,A02BC02,A02BC02,A02BC02,A02BC02,A02BC02,N02BE01,N02BE01,N02BE01,N02BE01,N02BE01,C10AA03,C10AA03,C10AA…	V		1			3
789	1	74	2	,B01AA07,B01AA07,C08DB01,C08DB01,C03AA03,C03AA03,C09CA01,N05CD07,N05CD07,N05CD07,N05CD07,N05CD07,N05CD07,N05CD07	M		1			3
790	0	92	3		V					3
791	1	69	2	,C10AA07,C10AA07,C03AA03,C03AA03,C09CA01,C09CA01,C07AB02,C07AB02,B01AF01,B01AF01,B01AF01	M		1			3
792	0	84	3	,,Y,Y,Y,Y,Y,Y,Y,	V					3
793	1	72	2	,B01AA07,B01AA07,G04CB01,G04CB01,C10AA05,C10AA05,A10BA02,A10BA02,R03AK07,A10BB03,A10BB03,C08DA01,C08DA01,G04CA01,G04CA01	M		1			3
794	1	83	3	,A12AX,A12AX,A12AX,A12AX,A12AX,B01AC04,B01AC04,B01AC04,B01AC04,,,,,,,B01AF02,B01AF02,B03AA02,B03AA02,B03AA02,B03AA02,B03AA02,B01AB06,B01AB06,B01AB06,B01AB06,B01AB06,C03CA01,C03CA01,C03CA01,C03CA01,C03CA01,B03BA03,B03BA03,B03BA03,B03BA03,B03BA03,B03BA03,B03BA03,B03BA03,B03BA03,C01AA05,C01AA05,C01AA05,C01AA05,C01AA05,,,,,,,,,,,,A06AD65,A06AD65,A06AD65,A06AD65,A06AD65,,D01AC02,D01AC02,D01AC02,D01AC0…	V		1			3
795	1	78	3	,B01AA07,B01AA07,B01AA07,B01AC06,B01AC06,B01AC06,B01AC06,B01AC06,B01AC06,B01AC06,B01AC06,B01AC24,B01AC24,B01AC24,B01AC24,B01AC24,B01AC24,B01AC24,B01AC24,B01AC24,B01AC24,B01AC24,B01AC24,B01AC24,B01AC24,B01AC24,B01AC24,B01AC24,B01AC24,B01AC24,B01AC24,B01AC24,B01AC24,B01AC24,B01AC24,B01AC24,B01AC24,B01AC24,C08DB01,C08DB01,C08DB01,C08DB01,C08DB01,C08DB01,C08DB01,C08DB01,C08DB01,C08DB01,C08DB01,C08DB0…	M		1			3
796	1	90	3	,B01AA07,B01AA07,B01AA07,B01AA07,B01AA07,R05CB01,R05CB01,R05CB01,R05CB01,R05CB01,S01XA20,S01XA20,S01XA20,S01XA20,S01XA20,B03AA02,B03AA02,B03AA02,B03AA02,B03AA02,D06AX01,D06AX01,D06AX01,D06AX01,D06AX01,C09CA01,C09CA01,C09CA01,C09CA01,C09CA01,D01AC08,D01AC08,D01AC08,D01AC08,D01AC08,D02AX,D02AX,D02AX,D02AX,D02AX,C01DA14,C01DA14,C01DA14,C01DA14,C01DA14,A06AD65,A06AD65,A06AD65,A06AD65,A06AD65,C08CA05,…	M		1			3
797	0	86	3	,B01AC06,B01AC06,B01AC06,B01AC06,B01AC06,D07AC01,D07AC01,A12AX,A12AX,A12AX,A12AX,A12AX,R05DA04,,,,,,,,,,,,,,,,D07AD01,D07AD01,D07AD01,D07AD01,D07AD01,D07AD01,D07AD01,S01XA20,S01XA20,S01XA20,S01XA20,S01XA20,,,,,,J01XE01,J01XE01,C03CA01,C03CA01,C03CA01,C03CA01,C03CA01,N05AD01,N05AD01,N05AD01,N05AD01,N05AD01,N05AD01,N05AD01,N05AD01,N05AD01,N05AD01,N05AD01,,,,,,A06AD11,A06AD11,A06AD11,A06AD11,A06AD11…	V	1				3
798	1	87	3	,B01AA07,B01AA07,B01AA07,B01AA07,B01AA07,D02AX,D02AX,D02AX,D02AX,D02AX,,,,,,D07AA02,D07AA02,D07AA02,D07AA02,D07AA02,A02BC02,A02BC02,A02BC02,A02BC02,A02BC02,N02BE01,N02BE01,N02BE01,N02BE01,N02BE01,N02BE01,N02BE01,N02BE01,N02BE01,N02BE01,D02AX,D02AX,D02AX,D02AX,D02AX,R01AA07,R01AA07,R01AA07,D02AB,D02AB,D02AB,D02AB,D02AB	V		1			3
799	0	96	3	,B01AC06,B01AC06,B01AC06,B01AC06,B01AC06,M05BA04,M05BA04,M05BA04,M05BA04,M05BA04,,,,,,A12AX,A12AX,A12AX,A12AX,A12AX,,,,,,S01XA20,S01XA20,S01XA20,S01XA20,S01XA20,C09AA02,C09AA02,C09AA02,C09AA02,C09AA02,C09AA02,D06AX01,D06AX01,D06AX01,D06AX01,D06AX01,C03CA01,C03CA01,C03CA01,C03CA01,C03CA01,C01AA05,C01AA05,C01AA05,C01AA05,C01AA05,,,,,,,,,,,N05BA06,N05BA06,N05BA06,N05BA06,N05BA06,A06AD65,A06AD65,A06A…	V	1				3
800	1	85	3	,B01AA07,B01AA07,B01AA07,,,,D02AX,D02AX,D02AX,D02AX,D02AX,D02AX,,,,,A11CC05,A11CC05,A11CC05,C10AA04,C10AA04,C10AA04,C03CA01,C03CA01,C03CA01,N05AD01,N05AD01,N05AD01,N05AD01,D07AA02,D07AA02,D07AA02,,,,C09AA03,C09AA03,C09AA03,C07AB02,C07AB02,C07AB02,C01DA02,C01DA02,C01DA02,A02BC02,A02BC02,A02BC02,N06BX03,N06BX03,N06BX03,,,,,R03BB04,R03BB04,R03BB04,,,,,,,,,,,,D02AB,D02AB,D02AB	M		1			3
801	1	63	1	,N02CC01	M					3
802	1	85	3	,B01AA07,B01AA07,,,,,,,,J01MA02,,,,,,,,,,,,,,,C03CA01,C03CA01,C03CA01,,,,,,,,A06AD11,,,,,C07AB02,C07AB02,C07AB02,C07AB02,A06AD65,A02BC01,A02BC01,N02BE01,N02BE01,,,,,,,,N02AX02,N02AX02,N02AX02,,,J01EA01,,C08DA01,C08DA01,	V		1			3
803	0	87	3	,J01CA04,R03BB01,N06AX11,C01DA02,C01DA02,H02AB07,N05CD07,N05CD07	M			1		3
804	0	91	3		M					3
805	0	88	3		V			1		3
806	1	86	3	,,,B01AA07,B01AA07,B01AA07,B01AA07,B01AA07,B01AA07,R05CB01,R05CB01,R05CB01,R05CB01,R05CB01,R05CB01,J01CR02,Z,Z,Z,J01MA02,A11CC05,A11CC05,A11CC05,A11CC05,J01XE01,D01AC08,D01AC20,D01AC08,D01AC08,D01AC08,D01AC08,D01AC08,A07EC02,A07EC02,A07EC02,A07EC02,A07EC02,A07EC02,J01XE01,Y,Y,Y,Y,Y,Y,Y,Y,C07AA07,C07AA07,C07AA07,C07AA07,C07AA07,C07AA07,G04CA03,G04CA03,G04CA03,G04CA03,G04CA03,G04CA03,G04CA03,G04CA0…	M		1			3
807	1	71	2	,B01AA07,B01AA07,B01AA07,B01AA07,B01AA07,B01AA07,N05AH02,N05AH02,N05AH02,N05AH02,N05AH02,N05AH02,N05AH02,N05AH02,N05AH02,N05AH02,N05AH02,N05AH02,,,,,,,A11CC05,A11CC05,A11CC05,A11CC05,A11CC05,,,,,J01XE01,J01XE01,J01XE01,J01XE01,,D07AA02,D07AA02,D07AA02,D07AA02,D07AA02,D07AA02,D01AC08,D01AC08,D01AC08,D01AC08,D01AC08,D01AC08,A06AD65,A06AD65,A06AD65,A06AD65,A06AD65,A06AD65,J01XE01,J01XE01,J01XE01,J01…	V		1			3
808	1	84	3	,B01AA07,B01AA07,B01AA07,B01AA07,B01AA07,B01AA07,C03CA02,C03CA02,C03CA02,C03CA02,C03CA02,C03CA02,A12AX,A12AX,A12AX,A12AX,A12AX,A12AX,B03BA03,B03BA03,B03BA03,B03BA03,B03BA03,B03BA03,D02AX,D02AX,D02AX,D02AX,D02AX,D02AX,,,,,,,A06AD65,A06AD65,A06AD65,A06AD65,A06AD65,A06AD65,A06AD65,A06AD65,A06AD65,,,,,,,C01DA02,C01DA02,C01DA02,C01DA02,C01DA02,C01DA02,C09AA04,C09AA04,C09AA04,C09AA04,C09AA04,C09AA04,C0…	M		1			3
809	1	95	3	,B01AA07,B01AA07,B01AA07,B01AA07,B01AA07,B01AA07,A11CC05,A11CC05,A11CC05,A11CC05,A11CC05,A11CC05,,C07AB02,C07AB02,C07AB02,C07AB02,C07AB02,C07AB02,C01DA02,C01DA02,C01DA02,C01DA02,C01DA02,C01DA02,A02BC02,A02BC02,A02BC02,A02BC02,A02BC02,A02BC02,S01XA20,S01XA20,S01XA20,S01XA20,S01XA20,S01XA20	V		1			3
810	1	84	3	,B01AA07,B01AA07,B01AA07,B01AA07,B01AA07,B01AA07,C07AB07,C07AB07,C07AB07,C07AB07,C07AB07,C07AB07,C07AB07,C07AB07,C07AB07,C07AB07,C07AB07,C07AB07,A12AX,A12AX,A12AX,A12AX,A12AX,A12AX,C08CA12,C08CA12,C08CA12,C08CA12,C08CA12,C08CA12,,S01XA20,S01XA20,S01XA20,S01XA20,S01XA20,S01XA20,N02AB03,N02AB03,N02AB03,N02AB03,N02AB03,N02AB03,N02AB03,N02AB03,N02AB03,N02AB03,N02AB03,N02AB03,N02AB03,N02AB03,N02AB03,B…	V		1			3
811	1	71	2	,B01AA07,M05BA04,C10AA05,R01AX06,A12AX,B01AC04,,D08AC02,N04BA02,N04BA02,A03FA01,N02AA05,N02AA05,N02AA05,N02AA05,N02AA05,N02AA05,N02AA05,N02BE01,A12BA01,C07AA07,N05CD07,N05CD07,N05CD07	V		1			3
812	1	84	3	,B01AA07,B01AA07,M05BA04,M05BA04,A06AB02,A06AB02,C03CA01,C03CA01,C09CA04,C09CA04,A06AD65,A06AD65,A06AD65,A06AD65,C08CA05,C08CA05,N02AA05,N02AA05,N02BE01,N02BE01,N02BE01,C07AA07,C07AA07,N05CD07,N05CD07	V		1			3
